# Supplementary material for: Identification of Shared Genes and Pathways in Periodontitis and Type 2 Diabetes by Bioinformatics Analysis
Source: Front Endocrinol (Lausanne). 2022 Jan 25;12:724278. doi: 10.3389/fendo.2021.724278 (PMC8822582; doi:10.3389/fendo.2021.724278)
Supplement: Supplementary Table 3 — The results of GO and KEGG pathway analyses. [file Table_2.xlsx]

## Sheet: goresult_up
	ONTOLOGY	ID	Description	GeneRatio	BgRatio	pvalue	p.adjust	qvalue	geneID	Count
GO:1901342	BP	GO:1901342	regulation of vasculature development	13/113	422/20488	5.93869e-07	0.00193245	0.00156094	2624/2022/7490/3082/6915/1536/57556/23493/51752/10000/90993/5140/8837	13
GO:0048568	BP	GO:0048568	embryonic organ development	12/113	428/20488	4.36429e-06	0.00710071	0.0057356	2624/2022/6909/10763/7026/23493/4647/5156/2778/4323/2535/3217	12
GO:0042692	BP	GO:0042692	muscle cell differentiation	11/113	385/20488	9.3727e-06	0.00998387	0.00806448	2022/6909/7490/6444/23493/3488/274/5156/4323/8837/6929	11
GO:0048863	BP	GO:0048863	stem cell differentiation	9/113	257/20488	1.28251e-05	0.00998387	0.00806448	2624/6909/57556/8621/8828/5156/10501/5788/6929	9
GO:0051249	BP	GO:0051249	regulation of lymphocyte activation	12/113	485/20488	1.53409e-05	0.00998387	0.00806448	3500/3635/2175/5880/920/199/3507/3594/5062/4323/5788/933	12
GO:0043062	BP	GO:0043062	extracellular structure organization	11/113	422/20488	2.19788e-05	0.0102506	0.00827991	2022/7490/348/3910/4327/1291/5156/90993/4323/8837/64386	11
GO:0060485	BP	GO:0060485	mesenchyme development	9/113	278/20488	2.38815e-05	0.0102506	0.00827991	2022/6909/7490/3082/23275/57556/23493/8828/10501	9
GO:0002449	BP	GO:0002449	lymphocyte mediated immunity	10/113	352/20488	2.55469e-05	0.0102506	0.00827991	710/3500/3635/717/5452/3507/4068/3594/57823/5788	10
GO:0050673	BP	GO:0050673	epithelial cell proliferation	11/113	434/20488	2.84198e-05	0.0102506	0.00827991	2624/3082/687/7026/348/654/8828/10000/3488/4323/8837	11
GO:0048562	BP	GO:0048562	embryonic organ morphogenesis	9/113	288/20488	3.15015e-05	0.0102506	0.00827991	2624/2022/6909/4647/5156/2778/4323/2535/3217	9
GO:0030198	BP	GO:0030198	extracellular matrix organization	10/113	368/20488	3.72387e-05	0.0106444	0.008598	2022/7490/3910/4327/1291/5156/90993/4323/8837/64386	10
GO:1904018	BP	GO:1904018	positive regulation of vasculature development	8/113	230/20488	4.15387e-05	0.0106444	0.008598	2624/2022/3082/6915/1536/51752/10000/8837	8
GO:0032963	BP	GO:0032963	collagen metabolic process	6/113	115/20488	4.25251e-05	0.0106444	0.008598	23371/2022/4327/90993/4323/64386	6
GO:0002696	BP	GO:0002696	positive regulation of leukocyte activation	10/113	380/20488	4.87721e-05	0.0111916	0.00904003	2624/3500/3635/920/199/3507/3594/5062/4323/5788	10
GO:0045765	BP	GO:0045765	regulation of angiogenesis	10/113	383/20488	5.20908e-05	0.0111916	0.00904003	2624/2022/3082/6915/1536/57556/51752/10000/90993/5140	10
GO:0055074	BP	GO:0055074	calcium ion homeostasis	11/113	471/20488	5.95782e-05	0.0111916	0.00904003	2624/6444/6357/6915/920/348/5156/7052/2902/5788/27334	11
GO:0048844	BP	GO:0048844	artery morphogenesis	5/113	76/20488	6.3149e-05	0.0111916	0.00904003	2022/6909/348/23493/10000	5
GO:0060411	BP	GO:0060411	cardiac septum morphogenesis	5/113	76/20488	6.3149e-05	0.0111916	0.00904003	2022/6909/23493/8828/2535	5
GO:0050867	BP	GO:0050867	positive regulation of cell activation	10/113	394/20488	6.59614e-05	0.0111916	0.00904003	2624/3500/3635/920/199/3507/3594/5062/4323/5788	10
GO:0071526	BP	GO:0071526	semaphorin-plexin signaling pathway	4/113	40/20488	6.87868e-05	0.0111916	0.00904003	4684/57556/8828/10501	4
GO:1903708	BP	GO:1903708	positive regulation of hemopoiesis	7/113	185/20488	7.53764e-05	0.0112457	0.00908372	2624/3635/920/3594/2778/4323/5788	7
GO:0003151	BP	GO:0003151	outflow tract morphogenesis	5/113	79/20488	7.60311e-05	0.0112457	0.00908372	2022/6909/23493/8828/2535	5
GO:0072503	BP	GO:0072503	cellular divalent inorganic cation homeostasis	11/113	493/20488	8.94558e-05	0.0119834	0.00967956	2624/6357/6915/64116/920/348/5156/7052/2902/5788/27334	11
GO:0007517	BP	GO:0007517	muscle organ development	10/113	410/20488	9.16832e-05	0.0119834	0.00967956	2022/6909/7490/6444/2115/7026/5463/23493/8837/2535	10
GO:0001935	BP	GO:0001935	endothelial cell proliferation	7/113	191/20488	9.20663e-05	0.0119834	0.00967956	2624/7026/348/654/8828/10000/4323	7
GO:0051251	BP	GO:0051251	positive regulation of lymphocyte activation	9/113	334/20488	9.85943e-05	0.0123395	0.00996721	3500/3635/920/199/3507/3594/5062/4323/5788	9
GO:1902105	BP	GO:1902105	regulation of leukocyte differentiation	8/113	272/20488	0.000133845	0.0154098	0.0124473	2624/3635/2175/920/3594/2778/4323/5788	8
GO:0048608	BP	GO:0048608	reproductive structure development	10/113	431/20488	0.000137973	0.0154098	0.0124473	2624/2175/7490/7026/654/4327/23493/4693/5156/4323	10
GO:0045766	BP	GO:0045766	positive regulation of angiogenesis	7/113	204/20488	0.000138656	0.0154098	0.0124473	2624/2022/3082/6915/1536/51752/10000	7
GO:0061458	BP	GO:0061458	reproductive system development	10/113	434/20488	0.000145971	0.0154098	0.0124473	2624/2175/7490/7026/654/4327/23493/4693/5156/4323	10
GO:1902107	BP	GO:1902107	positive regulation of leukocyte differentiation	6/113	144/20488	0.000147998	0.0154098	0.0124473	3635/920/3594/2778/4323/5788	6
GO:0050670	BP	GO:0050670	regulation of lymphocyte proliferation	7/113	208/20488	0.000156322	0.0154098	0.0124473	3635/5880/920/199/3594/5788/933	7
GO:0019932	BP	GO:0019932	second-messenger-mediated signaling	10/113	439/20488	0.000160173	0.0154098	0.0124473	6444/6915/920/348/5141/2778/2902/5140/5788/933	10
GO:0032944	BP	GO:0032944	regulation of mononuclear cell proliferation	7/113	209/20488	0.000161012	0.0154098	0.0124473	3635/5880/920/199/3594/5788/933	7
GO:0002460	BP	GO:0002460	adaptive immune response based on somatic recombination of immune receptors built from immunoglobulin superfamily domains	9/113	361/20488	0.000176894	0.0164461	0.0132843	710/3500/3635/717/5452/920/3507/3594/5788	9
GO:0008585	BP	GO:0008585	female gonad development	5/113	96/20488	0.000191437	0.0165831	0.013395	2175/7490/4327/5156/4323	5
GO:0032102	BP	GO:0032102	negative regulation of response to external stimulus	9/113	365/20488	0.000192015	0.0165831	0.013395	710/3082/57556/348/199/5156/2902/10501/5788	9
GO:0060421	BP	GO:0060421	positive regulation of heart growth	4/113	52/20488	0.000193657	0.0165831	0.013395	6909/7490/23493/32	4
GO:0016064	BP	GO:0016064	immunoglobulin mediated immune response	7/113	218/20488	0.000208575	0.0168535	0.0136134	710/3500/3635/717/5452/3507/5788	7
GO:0048762	BP	GO:0048762	mesenchymal cell differentiation	7/113	219/20488	0.000214494	0.0168535	0.0136134	2022/3082/23275/57556/23493/8828/10501	7
GO:0002697	BP	GO:0002697	regulation of immune effector process	10/113	458/20488	0.000225255	0.0168535	0.0136134	2624/710/3500/717/51704/5880/4068/3594/5788/933	10
GO:0006874	BP	GO:0006874	cellular calcium ion homeostasis	10/113	458/20488	0.000225255	0.0168535	0.0136134	2624/6357/6915/920/348/5156/7052/2902/5788/27334	10
GO:0019724	BP	GO:0019724	B cell mediated immunity	7/113	221/20488	0.000226738	0.0168535	0.0136134	710/3500/3635/717/5452/3507/5788	7
GO:0060840	BP	GO:0060840	artery development	5/113	100/20488	0.000231714	0.0168535	0.0136134	2022/6909/348/23493/10000	5
GO:0070663	BP	GO:0070663	regulation of leukocyte proliferation	7/113	222/20488	0.000233069	0.0168535	0.0136134	3635/5880/920/199/3594/5788/933	7
GO:0046545	BP	GO:0046545	development of primary female sexual characteristics	5/113	101/20488	0.00024272	0.0171698	0.0138689	2175/7490/4327/5156/4323	5
GO:0030539	BP	GO:0030539	male genitalia development	3/113	23/20488	0.000266949	0.018319	0.0147972	7490/654/5156	3
GO:0051271	BP	GO:0051271	negative regulation of cellular component movement	9/113	384/20488	0.000279365	0.018319	0.0147972	2022/6915/57556/7026/348/199/3488/274/10501	9
GO:0031960	BP	GO:0031960	response to corticosteroid	6/113	162/20488	0.000280246	0.018319	0.0147972	2022/1536/687/654/199/8837	6
GO:0005539	MF	GO:0005539	glycosaminoglycan binding	7/113	229/20488	0.000281485	0.018319	0.0147972	2022/50939/348/3507/8828/6649/5788	7
GO:0050769	BP	GO:0050769	positive regulation of neurogenesis	10/113	474/20488	0.0002961	0.0188923	0.0152603	2624/3082/51704/57556/1002/348/654/274/8837/6929	10
GO:0042113	BP	GO:0042113	B cell activation	8/113	310/20488	0.000324785	0.0203225	0.0164155	3500/3635/5452/3507/4323/5788/933/6929	8
GO:0009897	CC	GO:0009897	external side of plasma membrane	9/113	393/20488	0.000331005	0.0203225	0.0164155	3500/1438/2022/4684/920/3507/3594/5156/5788	9
GO:0072012	BP	GO:0072012	glomerulus vasculature development	3/113	25/20488	0.000343914	0.020724	0.0167398	7490/5156/8837	3
GO:0003279	BP	GO:0003279	cardiac septum development	5/113	112/20488	0.000391825	0.022149	0.0178909	2022/6909/23493/8828/2535	5
GO:0007204	BP	GO:0007204	positive regulation of cytosolic calcium ion concentration	8/113	319/20488	0.000393025	0.022149	0.0178909	2624/6915/920/5156/7052/2902/5788/27334	8
GO:0046622	BP	GO:0046622	positive regulation of organ growth	4/113	63/20488	0.000406706	0.022149	0.0178909	6909/7490/23493/32	4
GO:0043200	BP	GO:0043200	response to amino acid	5/113	113/20488	0.000408182	0.022149	0.0178909	1536/1291/5156/2902/6506	5
GO:0062023	CC	GO:0062023	collagen-containing extracellular matrix	9/113	406/20488	0.000419347	0.022149	0.0178909	710/50939/4684/348/3910/4693/1291/7052/6649	9
GO:0003148	BP	GO:0003148	outflow tract septum morphogenesis	3/113	27/20488	0.000433871	0.022149	0.0178909	2022/6909/8828	3
GO:0061437	BP	GO:0061437	renal system vasculature development	3/113	27/20488	0.000433871	0.022149	0.0178909	7490/5156/8837	3
GO:0061440	BP	GO:0061440	kidney vasculature development	3/113	27/20488	0.000433871	0.022149	0.0178909	7490/5156/8837	3
GO:0060537	BP	GO:0060537	muscle tissue development	9/113	408/20488	0.00043452	0.022149	0.0178909	2022/6909/7490/6444/7026/23493/3488/5156/8837	9
GO:0001936	BP	GO:0001936	regulation of endothelial cell proliferation	6/113	176/20488	0.000436286	0.022149	0.0178909	2624/7026/348/654/8828/10000	6
GO:0046660	BP	GO:0046660	female sex differentiation	5/113	115/20488	0.000442436	0.022149	0.0178909	2175/7490/4327/5156/4323	5
GO:0001958	BP	GO:0001958	endochondral ossification	3/113	28/20488	0.00048399	0.0231603	0.0187078	654/2778/4323	3
GO:0030507	MF	GO:0030507	spectrin binding	3/113	28/20488	0.00048399	0.0231603	0.0187078	119/4647/5788	3
GO:0036075	BP	GO:0036075	replacement ossification	3/113	28/20488	0.00048399	0.0231603	0.0187078	654/2778/4323	3
GO:2000027	BP	GO:2000027	regulation of animal organ morphogenesis	7/113	253/20488	0.000512159	0.0241531	0.0195097	2022/6909/7490/3082/8837/2535/3217	7
GO:0061138	BP	GO:0061138	morphogenesis of a branching epithelium	6/113	182/20488	0.00052095	0.0242167	0.0195611	2022/7490/3082/7052/4323/3217	6
GO:0022612	BP	GO:0022612	gland morphogenesis	5/113	120/20488	0.00053755	0.024222	0.0195654	6909/3082/3488/7052/8837	5
GO:0004693	MF	GO:0004693	cyclin-dependent protein serine/threonine kinase activity	3/113	29/20488	0.000537674	0.024222	0.0195654	8621/5218/1017	3
GO:0050864	BP	GO:0050864	regulation of B cell activation	6/113	184/20488	0.000551842	0.024222	0.0195654	3500/3635/3507/4323/5788/933	6
GO:0007596	BP	GO:0007596	blood coagulation	8/113	336/20488	0.000553715	0.024222	0.0195654	2624/710/953/6915/348/5156/2778/3705	8
GO:0048675	BP	GO:0048675	axon extension	5/113	121/20488	0.000558283	0.024222	0.0195654	57556/1002/348/8828/10501	5
GO:0055001	BP	GO:0055001	muscle cell development	6/113	186/20488	0.000584141	0.0247482	0.0199904	2022/6444/23493/274/5156/8837	6
GO:0030332	MF	GO:0030332	cyclin binding	3/113	30/20488	0.000595024	0.0247482	0.0199904	8621/5218/1017	3
GO:0097472	MF	GO:0097472	cyclin-dependent protein kinase activity	3/113	30/20488	0.000595024	0.0247482	0.0199904	8621/5218/1017	3
GO:1901343	BP	GO:1901343	negative regulation of vasculature development	6/113	187/20488	0.000600831	0.0247482	0.0199904	7490/6915/57556/23493/90993/5140	6
GO:0007599	BP	GO:0007599	hemostasis	8/113	341/20488	0.000609961	0.0248102	0.0200404	2624/710/953/6915/348/5156/2778/3705	8
GO:0050817	BP	GO:0050817	coagulation	8/113	342/20488	0.000621746	0.0249773	0.0201754	2624/710/953/6915/348/5156/2778/3705	8
GO:0048638	BP	GO:0048638	regulation of developmental growth	8/113	347/20488	0.000683468	0.0270481	0.0218482	6909/7490/57556/1002/348/23493/32/10501	8
GO:0050731	BP	GO:0050731	positive regulation of peptidyl-tyrosine phosphorylation	6/113	192/20488	0.000689919	0.0270481	0.0218482	3082/51704/920/654/5062/5788	6
GO:0031406	MF	GO:0031406	carboxylic acid binding	6/113	193/20488	0.000708903	0.027269	0.0220265	50939/7026/2170/32/2902/933	6
GO:0060350	BP	GO:0060350	endochondral bone morphogenesis	4/113	73/20488	0.000712396	0.027269	0.0220265	654/1291/2778/4323	4
GO:0019955	MF	GO:0019955	cytokine binding	5/113	128/20488	0.000720692	0.027269	0.0220265	1438/2022/920/3594/8828	5
GO:0003206	BP	GO:0003206	cardiac chamber morphogenesis	5/113	129/20488	0.000746495	0.027778	0.0224377	2022/6909/23493/8828/2535	5
GO:0045165	BP	GO:0045165	cell fate commitment	7/113	270/20488	0.000752027	0.027778	0.0224377	2624/6909/7490/7026/3594/23493/6929	7
GO:0030098	BP	GO:0030098	lymphocyte differentiation	8/113	353/20488	0.00076397	0.027778	0.0224377	3635/2175/5452/920/3594/4323/5788/6929	8
GO:0001763	BP	GO:0001763	morphogenesis of a branching structure	6/113	196/20488	0.00076829	0.027778	0.0224377	2022/7490/3082/7052/4323/3217	6
GO:0046651	BP	GO:0046651	lymphocyte proliferation	7/113	272/20488	0.000785271	0.0280799	0.0226816	3635/5880/920/199/3594/5788/933	7
GO:0030183	BP	GO:0030183	B cell differentiation	5/113	131/20488	0.000800167	0.0281475	0.0227362	3635/5452/4323/5788/6929	5
GO:0006959	BP	GO:0006959	humoral immune response	8/113	356/20488	0.000806994	0.0281475	0.0227362	710/3500/717/6357/5452/3507/4068/5788	8
GO:0032943	BP	GO:0032943	mononuclear cell proliferation	7/113	274/20488	0.000819669	0.0281475	0.0227362	3635/5880/920/199/3594/5788/933	7
GO:0051480	BP	GO:0051480	regulation of cytosolic calcium ion concentration	8/113	357/20488	0.000821761	0.0281475	0.0227362	2624/6915/920/5156/7052/2902/5788/27334	8
GO:0007411	BP	GO:0007411	axon guidance	7/113	276/20488	0.000855248	0.0289893	0.0234162	4684/2115/57556/1002/5880/8828/10501	7
GO:0097485	BP	GO:0097485	neuron projection guidance	7/113	277/20488	0.000873489	0.0293024	0.023669	4684/2115/57556/1002/5880/8828/10501	7
GO:0006979	BP	GO:0006979	response to oxidative stress	9/113	451/20488	0.000887617	0.0294725	0.0238065	3082/1536/348/199/1017/5156/6649/4323/8837	9
GO:0003203	BP	GO:0003203	endocardial cushion morphogenesis	3/113	35/20488	0.000940188	0.0305937	0.0247121	2022/6909/23493	3
GO:0035909	BP	GO:0035909	aorta morphogenesis	3/113	35/20488	0.000940188	0.0305937	0.0247121	2022/6909/23493	3
GO:0030193	BP	GO:0030193	regulation of blood coagulation	4/113	79/20488	0.000958814	0.0306168	0.0247307	710/6915/348/5156	4
GO:0043177	MF	GO:0043177	organic acid binding	6/113	205/20488	0.000969761	0.0306168	0.0247307	50939/7026/2170/32/2902/933	6
GO:0019838	MF	GO:0019838	growth factor binding	5/113	137/20488	0.000978533	0.0306168	0.0247307	2022/8828/3488/1291/5156	5
GO:1903670	BP	GO:1903670	regulation of sprouting angiogenesis	5/113	137/20488	0.000978533	0.0306168	0.0247307	2624/6915/57556/10000/90993	5
GO:1900046	BP	GO:1900046	regulation of hemostasis	4/113	80/20488	0.00100503	0.0309146	0.0249713	710/6915/348/5156	4
GO:0006909	BP	GO:0006909	phagocytosis	8/113	369/20488	0.00101655	0.0309146	0.0249713	2624/3500/717/199/3507/4647/7052/5788	8
GO:0035690	BP	GO:0035690	cellular response to drug	8/113	369/20488	0.00101655	0.0309146	0.0249713	3082/1536/687/199/11184/1017/5141/8837	8
GO:0001667	BP	GO:0001667	ameboidal-type cell migration	9/113	461/20488	0.00103495	0.0311433	0.0251561	2624/85360/6915/57556/7026/348/8828/10000/10501	9
GO:0045666	BP	GO:0045666	positive regulation of neuron differentiation	8/113	371/20488	0.00105234	0.0311433	0.0251561	2624/3082/51704/1002/348/654/8837/6929	8
GO:0110110	BP	GO:0110110	positive regulation of animal organ morphogenesis	4/113	81/20488	0.00105279	0.0311433	0.0251561	2022/7490/8837/3217	4
GO:1905954	BP	GO:1905954	positive regulation of lipid localization	4/113	82/20488	0.00110212	0.031885	0.0257552	348/654/2170/32	4
GO:0048846	BP	GO:0048846	axon extension involved in axon guidance	3/113	37/20488	0.00110726	0.031885	0.0257552	57556/8828/10501	3
GO:1902284	BP	GO:1902284	neuron projection extension involved in neuron projection guidance	3/113	37/20488	0.00110726	0.031885	0.0257552	57556/8828/10501	3
GO:0050871	BP	GO:0050871	positive regulation of B cell activation	5/113	142/20488	0.00114845	0.0325245	0.0262717	3500/3635/3507/4323/5788	5
GO:0007409	BP	GO:0007409	axonogenesis	9/113	468/20488	0.00114945	0.0325245	0.0262717	4684/2115/57556/1002/5880/348/8828/2902/10501	9
GO:0050678	BP	GO:0050678	regulation of epithelial cell proliferation	8/113	378/20488	0.00118564	0.0330731	0.0267149	2624/687/7026/348/654/8828/10000/8837	8
GO:0050818	BP	GO:0050818	regulation of coagulation	4/113	84/20488	0.0012056	0.0330731	0.0267149	710/6915/348/5156	4
GO:0060420	BP	GO:0060420	regulation of heart growth	4/113	84/20488	0.0012056	0.0330731	0.0267149	6909/7490/23493/32	4
GO:0051146	BP	GO:0051146	striated muscle cell differentiation	7/113	293/20488	0.0012095	0.0330731	0.0267149	7490/6444/23493/3488/5156/4323/8837	7
GO:0070374	BP	GO:0070374	positive regulation of ERK1 and ERK2 cascade	6/113	215/20488	0.00123888	0.0334325	0.0270052	6357/920/348/5156/5788/8837	6
GO:0014031	BP	GO:0014031	mesenchymal cell development	4/113	85/20488	0.00125982	0.0334325	0.0270052	57556/23493/8828/10501	4
GO:0048864	BP	GO:0048864	stem cell development	4/113	85/20488	0.00125982	0.0334325	0.0270052	57556/8828/10501/5788	4
GO:0002699	BP	GO:0002699	positive regulation of immune effector process	6/113	216/20488	0.00126865	0.0334325	0.0270052	2624/51704/5880/4068/3594/5788	6
GO:1903706	BP	GO:1903706	regulation of hemopoiesis	9/113	475/20488	0.00127401	0.0334325	0.0270052	2624/3635/2175/920/3594/2778/4323/5788/6929	9
GO:1902042	BP	GO:1902042	negative regulation of extrinsic apoptotic signaling pathway via death domain receptors	3/113	39/20488	0.00129196	0.0335108	0.0270683	3082/8795/8837	3
GO:0060348	BP	GO:0060348	bone development	6/113	217/20488	0.00129896	0.0335108	0.0270683	2022/654/1291/2778/4323/5788	6
GO:0008625	BP	GO:0008625	extrinsic apoptotic signaling pathway via death domain receptors	4/113	86/20488	0.00131571	0.0335108	0.0270683	8794/3082/8795/8837	4
GO:0072124	BP	GO:0072124	regulation of glomerular mesangial cell proliferation	2/113	10/20488	0.00131819	0.0335108	0.0270683	7490/8837	2
GO:0070661	BP	GO:0070661	leukocyte proliferation	7/113	298/20488	0.00133301	0.0335241	0.0270791	3635/5880/920/199/3594/5788/933	7
GO:0072562	CC	GO:0072562	blood microparticle	5/113	147/20488	0.00133932	0.0335241	0.0270791	710/3500/2022/348/3507	5
GO:0070372	BP	GO:0070372	regulation of ERK1 and ERK2 cascade	7/113	300/20488	0.00138509	0.0342936	0.0277007	6357/57556/920/348/5156/5788/8837	7
GO:0090184	BP	GO:0090184	positive regulation of kidney development	3/113	40/20488	0.00139114	0.0342936	0.0277007	7490/8837/3217	3
GO:0034599	BP	GO:0034599	cellular response to oxidative stress	7/113	302/20488	0.00143875	0.0346783	0.0280114	3082/1536/199/1017/5156/6649/8837	7
GO:0014706	BP	GO:0014706	striated muscle tissue development	8/113	390/20488	0.00144527	0.0346783	0.0280114	2022/6909/7490/6444/7026/23493/5156/8837	8
GO:0016049	BP	GO:0016049	cell growth	9/113	484/20488	0.00144998	0.0346783	0.0280114	11007/7490/57556/1002/348/8828/3488/10501/4323	9
GO:0002455	BP	GO:0002455	humoral immune response mediated by circulating immunoglobulin	5/113	150/20488	0.00146452	0.0346783	0.0280114	710/3500/717/3507/5788	5
GO:0048871	BP	GO:0048871	multicellular organismal homeostasis	9/113	485/20488	0.00147068	0.0346783	0.0280114	23371/2624/3635/5880/654/3910/10000/32/2778	9
GO:0050727	BP	GO:0050727	regulation of inflammatory response	9/113	485/20488	0.00147068	0.0346783	0.0280114	710/3500/2175/3082/717/51704/348/7052/5788	9
GO:0060021	BP	GO:0060021	roof of mouth development	4/113	89/20488	0.00149378	0.0347197	0.0280448	6909/5156/2535/64386	4
GO:0097306	BP	GO:0097306	cellular response to alcohol	4/113	89/20488	0.00149378	0.0347197	0.0280448	114881/1536/687/11184	4
GO:0097191	BP	GO:0097191	extrinsic apoptotic signaling pathway	6/113	224/20488	0.00152692	0.0352383	0.0284637	8794/3082/8795/5062/5788/8837	6
GO:0001649	BP	GO:0001649	osteoblast differentiation	6/113	225/20488	0.00156182	0.0352952	0.0285098	3082/654/3488/1291/2778/90993	6
GO:0040013	BP	GO:0040013	negative regulation of locomotion	8/113	396/20488	0.00159105	0.0352952	0.0285098	2022/6915/57556/7026/348/199/3488/10501	8
GO:0000307	CC	GO:0000307	cyclin-dependent protein kinase holoenzyme complex	3/113	42/20488	0.00160354	0.0352952	0.0285098	8621/5218/1017	3
GO:0036462	BP	GO:0036462	TRAIL-activated apoptotic signaling pathway	2/113	11/20488	0.00160532	0.0352952	0.0285098	8794/8795	2
GO:0048407	MF	GO:0048407	platelet-derived growth factor binding	2/113	11/20488	0.00160532	0.0352952	0.0285098	1291/5156	2
GO:0070278	BP	GO:0070278	extracellular matrix constituent secretion	2/113	11/20488	0.00160532	0.0352952	0.0285098	2022/90993	2
GO:0072110	BP	GO:0072110	glomerular mesangial cell proliferation	2/113	11/20488	0.00160532	0.0352952	0.0285098	7490/8837	2
GO:0045639	BP	GO:0045639	positive regulation of myeloid cell differentiation	4/113	91/20488	0.00162141	0.0354099	0.0286024	2624/3635/920/2778	4
GO:0001503	BP	GO:0001503	ossification	8/113	398/20488	0.00164215	0.0356238	0.0287752	6320/3082/654/3488/1291/2778/90993/4323	8
GO:2001236	BP	GO:2001236	regulation of extrinsic apoptotic signaling pathway	5/113	155/20488	0.00169209	0.0364639	0.0294537	3082/8795/5062/5788/8837	5
GO:0010594	BP	GO:0010594	regulation of endothelial cell migration	6/113	229/20488	0.00170756	0.0365156	0.0294955	2624/6915/7026/348/8828/10000	6
GO:0045746	BP	GO:0045746	negative regulation of Notch signaling pathway	3/113	43/20488	0.00171693	0.0365156	0.0294955	2624/23493/4323	3
GO:0042129	BP	GO:0042129	regulation of T cell proliferation	5/113	156/20488	0.00174054	0.0367775	0.029707	5880/920/199/3594/5788	5
GO:0048704	BP	GO:0048704	embryonic skeletal system morphogenesis	4/113	93/20488	0.00175644	0.0368739	0.0297849	5156/2778/4323/3217	4
GO:0050900	BP	GO:0050900	leukocyte migration	9/113	499/20488	0.00178644	0.0369579	0.0298527	119/3635/6357/5880/8795/9056/199/3507/4323	9
GO:0050863	BP	GO:0050863	regulation of T cell activation	7/113	314/20488	0.00179576	0.0369579	0.0298527	2175/5880/920/199/3594/5062/5788	7
GO:0000302	BP	GO:0000302	response to reactive oxygen species	6/113	232/20488	0.00182347	0.0369579	0.0298527	3082/348/1017/5156/6649/8837	6
GO:0045621	BP	GO:0045621	positive regulation of lymphocyte differentiation	4/113	94/20488	0.0018268	0.0369579	0.0298527	3635/3594/4323/5788	4
GO:0003197	BP	GO:0003197	endocardial cushion development	3/113	44/20488	0.00183521	0.0369579	0.0298527	2022/6909/23493	3
GO:0038084	BP	GO:0038084	vascular endothelial growth factor signaling pathway	3/113	44/20488	0.00183521	0.0369579	0.0298527	57556/8828/5156	3
GO:0050851	BP	GO:0050851	antigen receptor-mediated signaling pathway	7/113	316/20488	0.00186142	0.0369579	0.0298527	3500/3635/920/3507/5062/5788/933	7
GO:0048738	BP	GO:0048738	cardiac muscle tissue development	6/113	233/20488	0.00186341	0.0369579	0.0298527	2022/6909/7490/6444/23493/5156	6
GO:0097305	BP	GO:0097305	response to alcohol	6/113	233/20488	0.00186341	0.0369579	0.0298527	114881/6915/1536/687/11184/2902	6
GO:0070371	BP	GO:0070371	ERK1 and ERK2 cascade	7/113	317/20488	0.00189494	0.0369579	0.0298527	6357/57556/920/348/5156/5788/8837	7
GO:0042102	BP	GO:0042102	positive regulation of T cell proliferation	4/113	95/20488	0.00189908	0.0369579	0.0298527	920/199/3594/5788	4
GO:0004115	MF	GO:0004115	3',5'-cyclic-AMP phosphodiesterase activity	2/113	12/20488	0.00191945	0.0369579	0.0298527	5141/5140	2
GO:0009886	BP	GO:0009886	post-embryonic animal morphogenesis	2/113	12/20488	0.00191945	0.0369579	0.0298527	4647/2778	2
GO:0045579	BP	GO:0045579	positive regulation of B cell differentiation	2/113	12/20488	0.00191945	0.0369579	0.0298527	3635/4323	2
GO:0046661	BP	GO:0046661	male sex differentiation	5/113	160/20488	0.00194461	0.0370169	0.0299004	2175/7490/654/5156/4323	5
GO:0060560	BP	GO:0060560	developmental growth involved in morphogenesis	6/113	235/20488	0.00194526	0.0370169	0.0299004	6909/57556/1002/348/8828/10501	6
GO:0048701	BP	GO:0048701	embryonic cranial skeleton morphogenesis	3/113	45/20488	0.00195845	0.0370512	0.0299281	5156/2778/4323	3
GO:0030516	BP	GO:0030516	regulation of axon extension	4/113	96/20488	0.00197333	0.0371168	0.0299812	57556/1002/348/10501	4
GO:0007568	BP	GO:0007568	aging	7/113	321/20488	0.00203374	0.0380333	0.0307214	710/2022/3635/6909/10000/3488/6506	7
GO:0050919	BP	GO:0050919	negative chemotaxis	3/113	46/20488	0.00208673	0.0388013	0.0313418	57556/8828/10501	3
GO:0033002	BP	GO:0033002	muscle cell proliferation	6/113	239/20488	0.00211713	0.0389216	0.031439	6909/199/23493/3488/7052/8837	6
GO:0048705	BP	GO:0048705	skeletal system morphogenesis	6/113	239/20488	0.00211713	0.0389216	0.031439	654/1291/5156/2778/4323/3217	6
GO:0001558	BP	GO:0001558	regulation of cell growth	8/113	416/20488	0.00216315	0.0395442	0.0319419	11007/7490/57556/1002/348/3488/10501/4323	8
GO:0030574	BP	GO:0030574	collagen catabolic process	3/113	47/20488	0.00222013	0.0397564	0.0321133	4327/4323/64386	3
GO:0045058	BP	GO:0045058	T cell selection	3/113	47/20488	0.00222013	0.0397564	0.0321133	920/3594/5788	3
GO:0048806	BP	GO:0048806	genitalia development	3/113	47/20488	0.00222013	0.0397564	0.0321133	7490/654/5156	3
GO:0001227	MF	GO:0001227	DNA-binding transcription repressor activity, RNA polymerase II-specific	6/113	242/20488	0.00225338	0.0397564	0.0321133	6909/11278/5463/23493/90993/6929	6
GO:0031953	BP	GO:0031953	negative regulation of protein autophosphorylation	2/113	13/20488	0.00226028	0.0397564	0.0321133	2022/5788	2
GO:0045086	BP	GO:0045086	positive regulation of interleukin-2 biosynthetic process	2/113	13/20488	0.00226028	0.0397564	0.0321133	920/5788	2
GO:1902430	BP	GO:1902430	negative regulation of amyloid-beta formation	2/113	13/20488	0.00226028	0.0397564	0.0321133	348/274	2
GO:0035051	BP	GO:0035051	cardiocyte differentiation	5/113	167/20488	0.00234309	0.040965	0.0330895	6909/7490/6444/23493/5156	5
GO:0004177	MF	GO:0004177	aminopeptidase activity	3/113	48/20488	0.0023587	0.040965	0.0330895	10004/51752/4323	3
GO:0001655	BP	GO:0001655	urogenital system development	7/113	330/20488	0.00237485	0.040965	0.0330895	23371/2624/7490/654/5156/8837/3217	7
GO:0001906	BP	GO:0001906	cell killing	5/113	168/20488	0.00240452	0.040965	0.0330895	6357/4068/3594/57823/5788	5
GO:0034614	BP	GO:0034614	cellular response to reactive oxygen species	5/113	168/20488	0.00240452	0.040965	0.0330895	3082/1017/5156/6649/8837	5
GO:1990138	BP	GO:1990138	neuron projection extension	5/113	168/20488	0.00240452	0.040965	0.0330895	57556/1002/348/8828/10501	5
GO:0008201	MF	GO:0008201	heparin binding	5/113	169/20488	0.00246711	0.0414026	0.033443	50939/348/8828/6649/5788	5
GO:0045619	BP	GO:0045619	regulation of lymphocyte differentiation	5/113	169/20488	0.00246711	0.0414026	0.033443	3635/2175/3594/4323/5788	5
GO:0052548	BP	GO:0052548	regulation of endopeptidase activity	8/113	425/20488	0.00246838	0.0414026	0.033443	710/5918/3082/8795/274/5062/2902/8837	8
GO:0003205	BP	GO:0003205	cardiac chamber development	5/113	171/20488	0.00259584	0.0431012	0.034815	2022/6909/23493/8828/2535	5
GO:0001933	BP	GO:0001933	negative regulation of protein phosphorylation	8/113	429/20488	0.00261445	0.0431012	0.034815	2022/3082/57556/7026/348/5062/2122/5788	8
GO:0043083	CC	GO:0043083	synaptic cleft	2/113	14/20488	0.00262751	0.0431012	0.034815	348/2902	2
GO:1901722	BP	GO:1901722	regulation of cell proliferation involved in kidney development	2/113	14/20488	0.00262751	0.0431012	0.034815	7490/8837	2
GO:0010951	BP	GO:0010951	negative regulation of endopeptidase activity	6/113	250/20488	0.00264912	0.0431012	0.034815	710/5918/3082/274/5062/8837	6
GO:1901681	MF	GO:1901681	sulfur compound binding	6/113	250/20488	0.00264912	0.0431012	0.034815	50939/348/8828/32/6649/5788	6
GO:0007159	BP	GO:0007159	leukocyte cell-cell adhesion	7/113	337/20488	0.00266942	0.0432154	0.0349073	119/5880/920/199/3594/5062/5788	7
GO:0051056	BP	GO:0051056	regulation of small GTPase mediated signal transduction	7/113	338/20488	0.0027137	0.0437148	0.0353106	85360/5880/348/27128/1124/80243/27334	7
GO:0071496	BP	GO:0071496	cellular response to external stimulus	7/113	339/20488	0.00275854	0.0442182	0.0357173	2022/1536/8795/654/199/5788/6506	7
GO:0090102	BP	GO:0090102	cochlea development	3/113	51/20488	0.00280615	0.0443313	0.0358087	2624/23493/2535	3
GO:0097366	BP	GO:0097366	response to bronchodilator	3/113	51/20488	0.00280615	0.0443313	0.0358087	1017/2902/8837	3
GO:0048732	BP	GO:0048732	gland development	8/113	434/20488	0.00280647	0.0443313	0.0358087	2624/6909/7490/3082/3488/5156/7052/8837	8
GO:0001909	BP	GO:0001909	leukocyte mediated cytotoxicity	4/113	107/20488	0.00292697	0.0458305	0.0370197	4068/3594/57823/5788	4
GO:0051897	BP	GO:0051897	positive regulation of protein kinase B signaling	5/113	176/20488	0.00293891	0.0458305	0.0370197	2022/3082/5880/3488/5156	5
GO:0001101	BP	GO:0001101	response to acid chemical	7/113	343/20488	0.00294363	0.0458305	0.0370197	1536/654/2170/1291/5156/2902/6506	7
GO:0072132	BP	GO:0072132	mesenchyme morphogenesis	3/113	52/20488	0.0029661	0.0459338	0.037103	2022/6909/23493	3
GO:0050730	BP	GO:0050730	regulation of peptidyl-tyrosine phosphorylation	6/113	256/20488	0.00297859	0.0459338	0.037103	3082/51704/920/654/5062/5788	6
GO:0001228	MF	GO:0001228	DNA-binding transcription activator activity, RNA polymerase II-specific	8/113	439/20488	0.00300936	0.0459338	0.037103	2624/6909/7490/5452/2115/90993/2078/3217	8
GO:0070742	MF	GO:0070742	C2H2 zinc finger domain binding	2/113	15/20488	0.00302084	0.0459338	0.037103	2624/7490	2
GO:0090192	BP	GO:0090192	regulation of glomerulus development	2/113	15/20488	0.00302084	0.0459338	0.037103	7490/8837	2
GO:0030195	BP	GO:0030195	negative regulation of blood coagulation	3/113	53/20488	0.00313155	0.0473833	0.0382739	710/348/5156	3
GO:0008361	BP	GO:0008361	regulation of cell size	5/113	179/20488	0.00315986	0.0473833	0.0382739	57556/1002/348/10000/10501	5
GO:0048771	BP	GO:0048771	tissue remodeling	5/113	179/20488	0.00315986	0.0473833	0.0382739	3635/5880/3488/7052/4323	5
GO:0061387	BP	GO:0061387	regulation of extent of cell growth	4/113	110/20488	0.0032334	0.0482637	0.0389851	57556/1002/348/10501	4
GO:1900047	BP	GO:1900047	negative regulation of hemostasis	3/113	54/20488	0.00330256	0.0484997	0.0391757	710/348/5156	3
GO:0008237	MF	GO:0008237	metallopeptidase activity	5/113	181/20488	0.00331366	0.0484997	0.0391757	10004/4327/51752/4323/64386	5
GO:0051147	BP	GO:0051147	regulation of muscle cell differentiation	5/113	181/20488	0.00331366	0.0484997	0.0391757	2022/23493/4323/8837/6929	5
GO:0010466	BP	GO:0010466	negative regulation of peptidase activity	6/113	262/20488	0.00333784	0.0484997	0.0391757	710/5918/3082/274/5062/8837	6
GO:0003222	BP	GO:0003222	ventricular trabecula myocardium morphogenesis	2/113	16/20488	0.00343999	0.0484997	0.0391757	2022/23493	2
GO:0043395	MF	GO:0043395	heparan sulfate proteoglycan binding	2/113	16/20488	0.00343999	0.0484997	0.0391757	348/5788	2
GO:0071732	BP	GO:0071732	cellular response to nitric oxide	2/113	16/20488	0.00343999	0.0484997	0.0391757	1017/8837	2
GO:0072109	BP	GO:0072109	glomerular mesangium development	2/113	16/20488	0.00343999	0.0484997	0.0391757	7490/8837	2
GO:0072224	BP	GO:0072224	metanephric glomerulus development	2/113	16/20488	0.00343999	0.0484997	0.0391757	7490/5156	2
GO:1902992	BP	GO:1902992	negative regulation of amyloid precursor protein catabolic process	2/113	16/20488	0.00343999	0.0484997	0.0391757	348/274	2
GO:0001938	BP	GO:0001938	positive regulation of endothelial cell proliferation	4/113	112/20488	0.00344942	0.0484997	0.0391757	2624/654/8828/10000	4
GO:0060419	BP	GO:0060419	heart growth	4/113	112/20488	0.00344942	0.0484997	0.0391757	6909/7490/23493/32	4
GO:0002040	BP	GO:0002040	sprouting angiogenesis	5/113	183/20488	0.00347278	0.0484997	0.0391757	2624/6915/57556/10000/90993	5
GO:0043123	BP	GO:0043123	positive regulation of I-kappaB kinase/NF-kappaB signaling	5/113	183/20488	0.00347278	0.0484997	0.0391757	51704/920/8795/7052/8837	5
GO:0050770	BP	GO:0050770	regulation of axonogenesis	5/113	183/20488	0.00347278	0.0484997	0.0391757	57556/1002/348/2902/10501	5
GO:0042098	BP	GO:0042098	T cell proliferation	5/113	184/20488	0.00355437	0.0490999	0.0396605	5880/920/199/3594/5788	5
GO:0048639	BP	GO:0048639	positive regulation of developmental growth	5/113	184/20488	0.00355437	0.0490999	0.0396605	6909/7490/1002/23493/32	5
GO:0046620	BP	GO:0046620	regulation of organ growth	4/113	113/20488	0.00356103	0.0490999	0.0396605	6909/7490/23493/32	4
GO:0052547	BP	GO:0052547	regulation of peptidase activity	8/113	452/20488	0.00359072	0.0492126	0.0397515	710/5918/3082/8795/274/5062/2902/8837	8
GO:0001912	BP	GO:0001912	positive regulation of leukocyte mediated cytotoxicity	3/113	56/20488	0.00366151	0.0492126	0.0397515	4068/3594/5788	3
GO:0060113	BP	GO:0060113	inner ear receptor cell differentiation	3/113	56/20488	0.00366151	0.0492126	0.0397515	23493/4647/2535	3
GO:0090183	BP	GO:0090183	regulation of kidney development	3/113	56/20488	0.00366151	0.0492126	0.0397515	7490/8837/3217	3
GO:0042035	BP	GO:0042035	regulation of cytokine biosynthetic process	4/113	114/20488	0.00367506	0.0492126	0.0397515	3635/1536/920/5788	4
GO:0045446	BP	GO:0045446	endothelial cell differentiation	4/113	114/20488	0.00367506	0.0492126	0.0397515	2022/7026/654/23493	4
GO:0060349	BP	GO:0060349	bone morphogenesis	4/113	114/20488	0.00367506	0.0492126	0.0397515	654/1291/2778/4323	4
GO:0030665	CC	GO:0030665	clathrin-coated vesicle membrane	4/113	115/20488	0.00379155	0.0503612	0.0406793	4900/920/348/2535	4
GO:0001755	BP	GO:0001755	neural crest cell migration	3/113	57/20488	0.00384956	0.0503612	0.0406793	57556/8828/10501	3
GO:0014888	BP	GO:0014888	striated muscle adaptation	3/113	57/20488	0.00384956	0.0503612	0.0406793	23493/3488/8837	3
GO:0050819	BP	GO:0050819	negative regulation of coagulation	3/113	57/20488	0.00384956	0.0503612	0.0406793	710/348/5156	3
GO:0007548	BP	GO:0007548	sex differentiation	6/113	270/20488	0.00386595	0.0503612	0.0406793	2175/7490/654/4327/5156/4323	6
GO:0045927	BP	GO:0045927	positive regulation of growth	6/113	270/20488	0.00386595	0.0503612	0.0406793	6909/7490/1002/23493/32/4323	6
GO:0003198	BP	GO:0003198	epithelial to mesenchymal transition involved in endocardial cushion formation	2/113	17/20488	0.00388466	0.0503612	0.0406793	2022/23493	2
GO:0061298	BP	GO:0061298	retina vasculature development in camera-type eye	2/113	17/20488	0.00388466	0.0503612	0.0406793	4693/5156	2
GO:2000736	BP	GO:2000736	regulation of stem cell differentiation	4/113	116/20488	0.00391053	0.0504954	0.0407877	2624/8621/5156/6929	4
GO:0001654	BP	GO:0001654	eye development	7/113	362/20488	0.00395634	0.050885	0.0411024	6909/7490/10763/654/4693/4647/5156	7
GO:0018108	BP	GO:0018108	peptidyl-tyrosine phosphorylation	7/113	363/20488	0.00401614	0.0511954	0.0413531	3082/51704/920/654/5062/5156/5788	7
GO:0002761	BP	GO:0002761	regulation of myeloid leukocyte differentiation	4/113	117/20488	0.004032	0.0511954	0.0413531	2624/3635/920/2778	4
GO:0035904	BP	GO:0035904	aorta development	3/113	58/20488	0.0040434	0.0511954	0.0413531	2022/6909/23493	3
GO:1902041	BP	GO:1902041	regulation of extrinsic apoptotic signaling pathway via death domain receptors	3/113	58/20488	0.0040434	0.0511954	0.0413531	3082/8795/8837	3
GO:0043542	BP	GO:0043542	endothelial cell migration	6/113	273/20488	0.00407917	0.0514482	0.0415573	2624/6915/7026/348/8828/10000	6
GO:0006911	BP	GO:0006911	phagocytosis, engulfment	4/113	118/20488	0.00415601	0.0522149	0.0421766	2624/3500/199/3507	4
GO:0018212	BP	GO:0018212	peptidyl-tyrosine modification	7/113	366/20488	0.00419967	0.0523591	0.0422931	3082/51704/920/654/5062/5156/5788	7
GO:0150063	BP	GO:0150063	visual system development	7/113	366/20488	0.00419967	0.0523591	0.0422931	6909/7490/10763/654/4693/4647/5156	7
GO:0003012	BP	GO:0003012	muscle system process	8/113	465/20488	0.00425581	0.0528565	0.0426949	6444/6915/199/23493/3488/274/8837/3363	8
GO:1901654	BP	GO:1901654	response to ketone	5/113	193/20488	0.00435185	0.0536731	0.0433545	6915/1536/687/11184/8837	5
GO:0060977	BP	GO:0060977	coronary vasculature morphogenesis	2/113	18/20488	0.00435455	0.0536731	0.0433545	6444/23493	2
GO:0042326	BP	GO:0042326	negative regulation of phosphorylation	8/113	468/20488	0.00442199	0.0542846	0.0438484	2022/3082/57556/7026/348/5062/2122/5788	8
GO:0001822	BP	GO:0001822	kidney development	6/113	278/20488	0.00445375	0.0542846	0.0438484	23371/7490/654/5156/8837/3217	6
GO:0032535	BP	GO:0032535	regulation of cellular component size	7/113	370/20488	0.0044542	0.0542846	0.0438484	119/57556/1002/348/10000/274/10501	7
GO:0048880	BP	GO:0048880	sensory system development	7/113	371/20488	0.00451962	0.0548763	0.0443264	6909/7490/10763/654/4693/4647/5156	7
GO:0030888	BP	GO:0030888	regulation of B cell proliferation	3/113	61/20488	0.00466017	0.0557022	0.0449935	3635/5788/933	3
GO:0032370	BP	GO:0032370	positive regulation of lipid transport	3/113	61/20488	0.00466017	0.0557022	0.0449935	348/654/2170	3
GO:0042490	BP	GO:0042490	mechanoreceptor differentiation	3/113	61/20488	0.00466017	0.0557022	0.0449935	23493/4647/2535	3
GO:0043500	BP	GO:0043500	muscle adaptation	4/113	122/20488	0.00467781	0.0557022	0.0449935	199/23493/3488/8837	4
GO:1903409	BP	GO:1903409	reactive oxygen species biosynthetic process	4/113	122/20488	0.00467781	0.0557022	0.0449935	1536/199/2902/8837	4
GO:0030100	BP	GO:0030100	regulation of endocytosis	6/113	281/20488	0.00469035	0.0557022	0.0449935	2624/717/348/274/5788/933	6
GO:0042089	BP	GO:0042089	cytokine biosynthetic process	4/113	123/20488	0.00481483	0.0561563	0.0453603	3635/1536/920/5788	4
GO:0007350	BP	GO:0007350	blastoderm segmentation	2/113	19/20488	0.00484939	0.0561563	0.0453603	7490/8828	2
GO:0010544	BP	GO:0010544	negative regulation of platelet activation	2/113	19/20488	0.00484939	0.0561563	0.0453603	348/5156	2
GO:0042693	BP	GO:0042693	muscle cell fate commitment	2/113	19/20488	0.00484939	0.0561563	0.0453603	6909/7490	2
GO:0045076	BP	GO:0045076	regulation of interleukin-2 biosynthetic process	2/113	19/20488	0.00484939	0.0561563	0.0453603	920/5788	2
GO:0071731	BP	GO:0071731	response to nitric oxide	2/113	19/20488	0.00484939	0.0561563	0.0453603	1017/8837	2
GO:1902170	BP	GO:1902170	cellular response to reactive nitrogen species	2/113	19/20488	0.00484939	0.0561563	0.0453603	1017/8837	2
GO:0032835	BP	GO:0032835	glomerulus development	3/113	62/20488	0.00487768	0.0562836	0.0454631	7490/5156/8837	3
GO:0072593	BP	GO:0072593	reactive oxygen species metabolic process	6/113	284/20488	0.00493611	0.0567565	0.0458451	1536/5880/199/2902/6649/8837	6
GO:0042107	BP	GO:0042107	cytokine metabolic process	4/113	124/20488	0.00495452	0.0567677	0.0458541	3635/1536/920/5788	4
GO:0005126	MF	GO:0005126	cytokine receptor binding	6/113	286/20488	0.00510513	0.058288	0.0470822	2022/6357/654/3594/51752/8837	6
GO:0002703	BP	GO:0002703	regulation of leukocyte mediated immunity	5/113	201/20488	0.00516137	0.0587242	0.0474345	2624/5880/4068/3594/5788	5
GO:0045667	BP	GO:0045667	regulation of osteoblast differentiation	4/113	126/20488	0.00524202	0.0592276	0.0478411	3082/654/3488/2778	4
GO:0048706	BP	GO:0048706	embryonic skeletal system development	4/113	126/20488	0.00524202	0.0592276	0.0478411	5156/2778/4323/3217	4
GO:0050870	BP	GO:0050870	positive regulation of T cell activation	5/113	202/20488	0.00526957	0.0593328	0.0479261	920/199/3594/5062/5788	5
GO:0033293	MF	GO:0033293	monocarboxylic acid binding	3/113	64/20488	0.00533086	0.0594062	0.0479854	7026/2170/32	3
GO:0045669	BP	GO:0045669	positive regulation of osteoblast differentiation	3/113	64/20488	0.00533086	0.0594062	0.0479854	3082/654/2778	3
GO:0050922	BP	GO:0050922	negative regulation of chemotaxis	3/113	64/20488	0.00533086	0.0594062	0.0479854	57556/199/10501	3
GO:0045655	BP	GO:0045655	regulation of monocyte differentiation	2/113	20/20488	0.00536888	0.059453	0.0480232	3635/920	2
GO:0035270	BP	GO:0035270	endocrine system development	4/113	127/20488	0.00538987	0.059453	0.0480232	2624/7490/654/5156	4
GO:0099024	BP	GO:0099024	plasma membrane invagination	4/113	127/20488	0.00538987	0.059453	0.0480232	2624/3500/199/3507	4
GO:0035265	BP	GO:0035265	organ growth	5/113	204/20488	0.00549076	0.0603613	0.0487569	6909/7490/23493/32/1291	5
GO:0048545	BP	GO:0048545	response to steroid hormone	7/113	385/20488	0.00551395	0.0604121	0.0487979	2022/1536/687/7026/654/199/8837	7
GO:0010632	BP	GO:0010632	regulation of epithelial cell migration	6/113	291/20488	0.00554627	0.0605623	0.0489192	2624/6915/7026/348/8828/10000	6
GO:0050853	BP	GO:0050853	B cell receptor signaling pathway	4/113	129/20488	0.0056939	0.0619484	0.0500388	3500/3507/5788/933	4
GO:0050679	BP	GO:0050679	positive regulation of epithelial cell proliferation	5/113	206/20488	0.00571845	0.0619484	0.0500388	2624/654/8828/10000/8837	5
GO:0072001	BP	GO:0072001	renal system development	6/113	293/20488	0.00573032	0.0619484	0.0500388	23371/7490/654/5156/8837/3217	6
GO:1904888	BP	GO:1904888	cranial skeletal system development	3/113	66/20488	0.00580857	0.0625863	0.0505542	5156/2778/4323	3
GO:0050671	BP	GO:0050671	positive regulation of lymphocyte proliferation	4/113	130/20488	0.00585012	0.062826	0.0507478	920/199/3594/5788	4
GO:0061213	BP	GO:0061213	positive regulation of mesonephros development	2/113	21/20488	0.00591276	0.0628762	0.0507883	7490/3217	2
GO:0072111	BP	GO:0072111	cell proliferation involved in kidney development	2/113	21/20488	0.00591276	0.0628762	0.0507883	7490/8837	2
GO:1903392	BP	GO:1903392	negative regulation of adherens junction organization	2/113	21/20488	0.00591276	0.0628762	0.0507883	654/4323	2
GO:0032946	BP	GO:0032946	positive regulation of mononuclear cell proliferation	4/113	131/20488	0.00600917	0.0636933	0.0514483	920/199/3594/5788	4
GO:0042108	BP	GO:0042108	positive regulation of cytokine biosynthetic process	3/113	67/20488	0.00605672	0.0639889	0.0516871	1536/920/5788	3
GO:0003158	BP	GO:0003158	endothelium development	4/113	132/20488	0.00617108	0.0645682	0.052155	2022/7026/654/23493	4
GO:0045995	BP	GO:0045995	regulation of embryonic development	4/113	132/20488	0.00617108	0.0645682	0.052155	2624/6909/3910/2535	4
GO:0055007	BP	GO:0055007	cardiac muscle cell differentiation	4/113	132/20488	0.00617108	0.0645682	0.052155	7490/6444/23493/5156	4
GO:0009612	BP	GO:0009612	response to mechanical stimulus	5/113	210/20488	0.00619369	0.064597	0.0521783	2022/2115/8795/654/4323	5
GO:0031343	BP	GO:0031343	positive regulation of cell killing	3/113	68/20488	0.00631114	0.065195	0.0526613	4068/3594/5788	3
GO:0035924	BP	GO:0035924	cellular response to vascular endothelial growth factor stimulus	3/113	68/20488	0.00631114	0.065195	0.0526613	57556/8828/5156	3
GO:0071230	BP	GO:0071230	cellular response to amino acid stimulus	3/113	68/20488	0.00631114	0.065195	0.0526613	1536/1291/5156	3
GO:0002705	BP	GO:0002705	positive regulation of leukocyte mediated immunity	4/113	133/20488	0.00633587	0.0652434	0.0527004	2624/4068/3594/5788	4
GO:0042094	BP	GO:0042094	interleukin-2 biosynthetic process	2/113	22/20488	0.00648073	0.0661075	0.0533984	920/5788	2
GO:0048305	BP	GO:0048305	immunoglobulin secretion	2/113	22/20488	0.00648073	0.0661075	0.0533984	5452/933	2
GO:0097038	CC	GO:0097038	perinuclear endoplasmic reticulum	2/113	22/20488	0.00648073	0.0661075	0.0533984	114881/1536	2
GO:0002920	BP	GO:0002920	regulation of humoral immune response	4/113	134/20488	0.00650356	0.0661331	0.053419	710/3500/717/5788	4
GO:0015909	BP	GO:0015909	long-chain fatty acid transport	3/113	69/20488	0.00657185	0.0666193	0.0538118	348/2170/32	3
GO:0010324	BP	GO:0010324	membrane invagination	4/113	135/20488	0.00667417	0.0674464	0.0544799	2624/3500/199/3507	4
GO:0019935	BP	GO:0019935	cyclic-nucleotide-mediated signaling	5/113	215/20488	0.00682602	0.0686845	0.0554799	6915/348/5141/2778/5140	5
GO:0050766	BP	GO:0050766	positive regulation of phagocytosis	3/113	70/20488	0.0068389	0.0686845	0.0554799	2624/717/5788	3
GO:0006958	BP	GO:0006958	complement activation, classical pathway	4/113	137/20488	0.00702424	0.069712	0.0563099	710/3500/717/3507	4
GO:0030215	MF	GO:0030215	semaphorin receptor binding	2/113	23/20488	0.00707251	0.069712	0.0563099	57556/10501	2
GO:0050995	BP	GO:0050995	negative regulation of lipid catabolic process	2/113	23/20488	0.00707251	0.069712	0.0563099	32/5140	2
GO:0060445	BP	GO:0060445	branching involved in salivary gland morphogenesis	2/113	23/20488	0.00707251	0.069712	0.0563099	3082/7052	2
GO:0070006	MF	GO:0070006	metalloaminopeptidase activity	2/113	23/20488	0.00707251	0.069712	0.0563099	51752/4323	2
GO:0008406	BP	GO:0008406	gonad development	5/113	217/20488	0.00709117	0.069712	0.0563099	2175/7490/4327/5156/4323	5
GO:0050920	BP	GO:0050920	regulation of chemotaxis	5/113	217/20488	0.00709117	0.069712	0.0563099	57556/5880/199/5156/10501	5
GO:0008584	BP	GO:0008584	male gonad development	4/113	138/20488	0.00720374	0.0701933	0.0566987	2175/7490/5156/4323	4
GO:0005925	CC	GO:0005925	focal adhesion	7/113	405/20488	0.00720873	0.0701933	0.0566987	23371/2022/5880/7052/4323/5788/2535	7
GO:0019722	BP	GO:0019722	calcium-mediated signaling	5/113	218/20488	0.00722642	0.0701933	0.0566987	6444/920/2902/5788/933	5
GO:1903039	BP	GO:1903039	positive regulation of leukocyte cell-cell adhesion	5/113	218/20488	0.00722642	0.0701933	0.0566987	920/199/3594/5062/5788	5
GO:2001233	BP	GO:2001233	regulation of apoptotic signaling pathway	7/113	406/20488	0.00730257	0.0706907	0.0571005	3082/8795/79156/5062/90993/5788/8837	7
GO:0007584	BP	GO:0007584	response to nutrient	5/113	219/20488	0.00736345	0.0706907	0.0571005	717/6915/1536/920/2902	5
GO:0005788	CC	GO:0005788	endoplasmic reticulum lumen	6/113	309/20488	0.00736745	0.0706907	0.0571005	920/348/9563/51752/3488/1291	6
GO:0046546	BP	GO:0046546	development of primary male sexual characteristics	4/113	139/20488	0.00738625	0.0706907	0.0571005	2175/7490/5156/4323	4
GO:0070665	BP	GO:0070665	positive regulation of leukocyte proliferation	4/113	139/20488	0.00738625	0.0706907	0.0571005	920/199/3594/5788	4
GO:0005924	CC	GO:0005924	cell-substrate adherens junction	7/113	408/20488	0.00749297	0.0715019	0.0577557	23371/2022/5880/7052/4323/5788/2535	7
GO:0001837	BP	GO:0001837	epithelial to mesenchymal transition	4/113	140/20488	0.00757178	0.0720426	0.0581925	2022/3082/23275/23493	4
GO:0003272	BP	GO:0003272	endocardial cushion formation	2/113	24/20488	0.00768785	0.0725109	0.0585707	2022/23493	2
GO:0019865	MF	GO:0019865	immunoglobulin binding	2/113	24/20488	0.00768785	0.0725109	0.0585707	920/933	2
GO:0062009	BP	GO:0062009	secondary palate development	2/113	24/20488	0.00768785	0.0725109	0.0585707	2535/64386	2
GO:0030055	CC	GO:0030055	cell-substrate junction	7/113	412/20488	0.0078848	0.0741536	0.0598977	23371/2022/5880/7052/4323/5788/2535	7
GO:0045137	BP	GO:0045137	development of primary sexual characteristics	5/113	223/20488	0.00792978	0.0743215	0.0600333	2175/7490/4327/5156/4323	5
GO:0072006	BP	GO:0072006	nephron development	4/113	142/20488	0.00795202	0.0743215	0.0600333	7490/5156/8837/3217	4
GO:1903671	BP	GO:1903671	negative regulation of sprouting angiogenesis	3/113	74/20488	0.00797118	0.0743215	0.0600333	6915/57556/90993	3
GO:0030325	BP	GO:0030325	adrenal gland development	2/113	25/20488	0.00832645	0.0771916	0.0623516	7490/5156	2
GO:0061217	BP	GO:0061217	regulation of mesonephros development	2/113	25/20488	0.00832645	0.0771916	0.0623516	7490/3217	2
GO:0001894	BP	GO:0001894	tissue homeostasis	5/113	227/20488	0.00852575	0.0788147	0.0636626	2624/3635/5880/10000/2778	5
GO:0061045	BP	GO:0061045	negative regulation of wound healing	3/113	76/20488	0.00857625	0.079057	0.0638583	710/348/5156	3
GO:0045834	BP	GO:0045834	positive regulation of lipid metabolic process	4/113	146/20488	0.00874969	0.0802013	0.0647827	348/654/2170/5156	4
GO:0051384	BP	GO:0051384	response to glucocorticoid	4/113	146/20488	0.00874969	0.0802013	0.0647827	687/654/199/8837	4
GO:0060562	BP	GO:0060562	epithelial tube morphogenesis	6/113	322/20488	0.00892799	0.0814683	0.0658061	2022/6909/7490/4323/2535/3217	6
GO:0001916	BP	GO:0001916	positive regulation of T cell mediated cytotoxicity	2/113	26/20488	0.00898805	0.0814683	0.0658061	3594/5788	2
GO:0032967	BP	GO:0032967	positive regulation of collagen biosynthetic process	2/113	26/20488	0.00898805	0.0814683	0.0658061	2022/90993	2
GO:0048843	BP	GO:0048843	negative regulation of axon extension involved in axon guidance	2/113	26/20488	0.00898805	0.0814683	0.0658061	57556/10501	2
GO:0061041	BP	GO:0061041	regulation of wound healing	4/113	148/20488	0.00916744	0.0828634	0.066933	710/6915/348/5156	4
GO:0001910	BP	GO:0001910	regulation of leukocyte mediated cytotoxicity	3/113	78/20488	0.00920761	0.082996	0.0670401	4068/3594/5788	3
GO:0005543	MF	GO:0005543	phospholipid binding	7/113	427/20488	0.00949023	0.0852228	0.0688388	4900/348/3507/79156/274/54843/92017	7
GO:0001570	BP	GO:0001570	vasculogenesis	3/113	79/20488	0.00953322	0.0852228	0.0688388	2022/7490/23493	3
GO:0071260	BP	GO:0071260	cellular response to mechanical stimulus	3/113	79/20488	0.00953322	0.0852228	0.0688388	2022/8795/654	3
GO:0048754	BP	GO:0048754	branching morphogenesis of an epithelial tube	4/113	150/20488	0.009598	0.085527	0.0690845	2022/7490/4323/3217	4
GO:0048588	BP	GO:0048588	developmental cell growth	5/113	234/20488	0.00964226	0.085527	0.0690845	57556/1002/348/8828/10501	5
GO:0010714	BP	GO:0010714	positive regulation of collagen metabolic process	2/113	27/20488	0.00967239	0.085527	0.0690845	2022/90993	2
GO:0045499	MF	GO:0045499	chemorepellent activity	2/113	27/20488	0.00967239	0.085527	0.0690845	57556/10501	2
GO:0046777	BP	GO:0046777	protein autophosphorylation	5/113	235/20488	0.00980958	0.0865051	0.0698746	2022/11184/5062/5156/5788	5
GO:0001890	BP	GO:0001890	placenta development	4/113	152/20488	0.0100415	0.0883111	0.0713334	2624/7026/23493/4693	4
GO:0043122	BP	GO:0043122	regulation of I-kappaB kinase/NF-kappaB signaling	5/113	237/20488	0.0101502	0.0886453	0.0716033	51704/920/8795/7052/8837	5
GO:0014032	BP	GO:0014032	neural crest cell development	3/113	81/20488	0.0102044	0.0886453	0.0716033	57556/8828/10501	3
GO:0014855	BP	GO:0014855	striated muscle cell proliferation	3/113	81/20488	0.0102044	0.0886453	0.0716033	6909/23493/8837	3
GO:1902930	BP	GO:1902930	regulation of alcohol biosynthetic process	3/113	81/20488	0.0102044	0.0886453	0.0716033	348/654/32	3
GO:0045807	BP	GO:0045807	positive regulation of endocytosis	4/113	153/20488	0.0102682	0.0886453	0.0716033	2624/717/348/5788	4
GO:0004114	MF	GO:0004114	3',5'-cyclic-nucleotide phosphodiesterase activity	2/113	28/20488	0.0103792	0.0886453	0.0716033	5141/5140	2
GO:0043501	BP	GO:0043501	skeletal muscle adaptation	2/113	28/20488	0.0103792	0.0886453	0.0716033	3488/8837	2
GO:0045577	BP	GO:0045577	regulation of B cell differentiation	2/113	28/20488	0.0103792	0.0886453	0.0716033	3635/4323	2
GO:1902003	BP	GO:1902003	regulation of amyloid-beta formation	2/113	28/20488	0.0103792	0.0886453	0.0716033	348/274	2
GO:1902668	BP	GO:1902668	negative regulation of axon guidance	2/113	28/20488	0.0103792	0.0886453	0.0716033	57556/10501	2
GO:1905063	BP	GO:1905063	regulation of vascular smooth muscle cell differentiation	2/113	28/20488	0.0103792	0.0886453	0.0716033	2022/23493	2
GO:0032147	BP	GO:0032147	activation of protein kinase activity	6/113	333/20488	0.0104229	0.0887859	0.0717169	3082/51704/8795/11184/5062/5788	6
GO:2000116	BP	GO:2000116	regulation of cysteine-type endopeptidase activity	5/113	239/20488	0.0104989	0.0890815	0.0719556	3082/8795/5062/2902/8837	5
GO:0060415	BP	GO:0060415	muscle tissue morphogenesis	3/113	82/20488	0.0105501	0.0890815	0.0719556	2022/23493/2535	3
GO:0090049	BP	GO:0090049	regulation of cell migration involved in sprouting angiogenesis	3/113	82/20488	0.0105501	0.0890815	0.0719556	2624/6915/10000	3
GO:0030336	BP	GO:0030336	negative regulation of cell migration	6/113	334/20488	0.0105671	0.0890815	0.0719556	2022/6915/7026/348/199/3488	6
GO:0060070	BP	GO:0060070	canonical Wnt signaling pathway	6/113	335/20488	0.0107127	0.0900757	0.0727587	51704/348/5218/4693/79816/2535	6
GO:0043535	BP	GO:0043535	regulation of blood vessel endothelial cell migration	4/113	156/20488	0.010968	0.0919845	0.0743005	2624/6915/348/10000	4
GO:0004112	MF	GO:0004112	cyclic-nucleotide phosphodiesterase activity	2/113	29/20488	0.0111082	0.0926822	0.0748641	5141/5140	2
GO:0006929	BP	GO:0006929	substrate-dependent cell migration	2/113	29/20488	0.0111082	0.0926822	0.0748641	8828/5788	2
GO:0001764	BP	GO:0001764	neuron migration	4/113	157/20488	0.011208	0.0930084	0.0751276	2624/57556/7026/8828	4
GO:1905952	BP	GO:1905952	regulation of lipid localization	4/113	157/20488	0.011208	0.0930084	0.0751276	348/654/2170/32	4
GO:0043154	BP	GO:0043154	negative regulation of cysteine-type endopeptidase activity involved in apoptotic process	3/113	84/20488	0.0112616	0.0930084	0.0751276	3082/5062/8837	3
GO:0046889	BP	GO:0046889	positive regulation of lipid biosynthetic process	3/113	84/20488	0.0112616	0.0930084	0.0751276	348/654/2170	3
GO:0051896	BP	GO:0051896	regulation of protein kinase B signaling	5/113	244/20488	0.0114064	0.0939653	0.0759006	2022/3082/5880/3488/5156	5
GO:0007389	BP	GO:0007389	pattern specification process	7/113	446/20488	0.0118532	0.0957558	0.0773469	2022/6909/7490/7026/23493/8828/3217	7
GO:0003209	BP	GO:0003209	cardiac atrium morphogenesis	2/113	30/20488	0.0118591	0.0957558	0.0773469	2022/23493	2
GO:0032743	BP	GO:0032743	positive regulation of interleukin-2 production	2/113	30/20488	0.0118591	0.0957558	0.0773469	920/5788	2
GO:0043171	BP	GO:0043171	peptide catabolic process	2/113	30/20488	0.0118591	0.0957558	0.0773469	10004/51752	2
GO:0045940	BP	GO:0045940	positive regulation of steroid metabolic process	2/113	30/20488	0.0118591	0.0957558	0.0773469	348/654	2
GO:0046320	BP	GO:0046320	regulation of fatty acid oxidation	2/113	30/20488	0.0118591	0.0957558	0.0773469	2170/32	2
GO:0048873	BP	GO:0048873	homeostasis of number of cells within a tissue	2/113	30/20488	0.0118591	0.0957558	0.0773469	2624/10000	2
GO:0050690	BP	GO:0050690	regulation of defense response to virus by virus	2/113	30/20488	0.0118591	0.0957558	0.0773469	920/5062	2
GO:0007265	BP	GO:0007265	Ras protein signal transduction	7/113	448/20488	0.0121246	0.0976571	0.0788826	5880/348/199/27128/1017/80243/27334	7
GO:0045926	BP	GO:0045926	negative regulation of growth	5/113	249/20488	0.012366	0.0992213	0.0801461	11007/7490/57556/3488/10501	5
GO:0001892	BP	GO:0001892	embryonic placenta development	3/113	87/20488	0.0123798	0.0992213	0.0801461	2624/7026/23493	3
GO:0010543	BP	GO:0010543	regulation of platelet activation	2/113	31/20488	0.0126317	0.0997663	0.0805863	348/5156	2
GO:0015248	MF	GO:0015248	sterol transporter activity	2/113	31/20488	0.0126317	0.0997663	0.0805863	114881/348	2
GO:0043304	BP	GO:0043304	regulation of mast cell degranulation	2/113	31/20488	0.0126317	0.0997663	0.0805863	2624/5880	2
GO:0045648	BP	GO:0045648	positive regulation of erythrocyte differentiation	2/113	31/20488	0.0126317	0.0997663	0.0805863	2624/3635	2
GO:0051482	BP	GO:0051482	positive regulation of cytosolic calcium ion concentration involved in phospholipase C-activating G protein-coupled signaling pathway	2/113	31/20488	0.0126317	0.0997663	0.0805863	7052/27334	2
GO:1902895	BP	GO:1902895	positive regulation of pri-miRNA transcription by RNA polymerase II	2/113	31/20488	0.0126317	0.0997663	0.0805863	2624/7490	2
GO:0005201	MF	GO:0005201	extracellular matrix structural constituent	4/113	163/20488	0.0127189	0.0998584	0.0806607	50939/920/3910/1291	4
GO:0048644	BP	GO:0048644	muscle organ morphogenesis	3/113	88/20488	0.0127662	0.0998584	0.0806607	2022/23493/2535	3
GO:0061097	BP	GO:0061097	regulation of protein tyrosine kinase activity	3/113	88/20488	0.0127662	0.0998584	0.0806607	51704/5062/5788	3
GO:1902554	CC	GO:1902554	serine/threonine protein kinase complex	3/113	88/20488	0.0127662	0.0998584	0.0806607	8621/5218/1017	3
GO:0098978	CC	GO:0098978	glutamatergic synapse	6/113	349/20488	0.0129038	0.100452	0.0811405	4900/348/8828/5062/2902/6506	6
GO:2000146	BP	GO:2000146	negative regulation of cell motility	6/113	349/20488	0.0129038	0.100452	0.0811405	2022/6915/7026/348/199/3488	6
GO:0055013	BP	GO:0055013	cardiac muscle cell development	3/113	89/20488	0.0131594	0.102074	0.0824501	6444/23493/5156	3
GO:0010631	BP	GO:0010631	epithelial cell migration	6/113	351/20488	0.0132407	0.102074	0.0824501	2624/6915/7026/348/8828/10000	6
GO:0007616	BP	GO:0007616	long-term memory	2/113	32/20488	0.0134258	0.102074	0.0824501	348/2902	2
GO:0033006	BP	GO:0033006	regulation of mast cell activation involved in immune response	2/113	32/20488	0.0134258	0.102074	0.0824501	2624/5880	2
GO:0042491	BP	GO:0042491	inner ear auditory receptor cell differentiation	2/113	32/20488	0.0134258	0.102074	0.0824501	23493/4647	2
GO:0048841	BP	GO:0048841	regulation of axon extension involved in axon guidance	2/113	32/20488	0.0134258	0.102074	0.0824501	57556/10501	2
GO:0060317	BP	GO:0060317	cardiac epithelial to mesenchymal transition	2/113	32/20488	0.0134258	0.102074	0.0824501	2022/23493	2
GO:0060674	BP	GO:0060674	placenta blood vessel development	2/113	32/20488	0.0134258	0.102074	0.0824501	7026/23493	2
GO:0061384	BP	GO:0061384	heart trabecula morphogenesis	2/113	32/20488	0.0134258	0.102074	0.0824501	2022/23493	2
GO:0065005	BP	GO:0065005	protein-lipid complex assembly	2/113	32/20488	0.0134258	0.102074	0.0824501	348/274	2
GO:0002244	BP	GO:0002244	hematopoietic progenitor cell differentiation	4/113	166/20488	0.0135208	0.102116	0.0824843	2624/5156/5788/6929	4
GO:0014033	BP	GO:0014033	neural crest cell differentiation	3/113	90/20488	0.0135595	0.102116	0.0824843	57556/8828/10501	3
GO:0045778	BP	GO:0045778	positive regulation of ossification	3/113	90/20488	0.0135595	0.102116	0.0824843	3082/654/2778	3
GO:1903035	BP	GO:1903035	negative regulation of response to wounding	3/113	90/20488	0.0135595	0.102116	0.0824843	710/348/5156	3
GO:0022409	BP	GO:0022409	positive regulation of cell-cell adhesion	5/113	255/20488	0.0135883	0.102116	0.0824843	920/199/3594/5062/5788	5
GO:0090132	BP	GO:0090132	epithelium migration	6/113	354/20488	0.0137576	0.10315	0.0833195	2624/6915/7026/348/8828/10000	6
GO:0030666	CC	GO:0030666	endocytic vesicle membrane	4/113	167/20488	0.0137951	0.103194	0.0833547	1536/5880/348/2535	4
GO:0001914	BP	GO:0001914	regulation of T cell mediated cytotoxicity	2/113	33/20488	0.014241	0.105559	0.085265	3594/5788	2
GO:0014072	BP	GO:0014072	response to isoquinoline alkaloid	2/113	33/20488	0.014241	0.105559	0.085265	199/2902	2
GO:0030851	BP	GO:0030851	granulocyte differentiation	2/113	33/20488	0.014241	0.105559	0.085265	2624/3635	2
GO:0043278	BP	GO:0043278	response to morphine	2/113	33/20488	0.014241	0.105559	0.085265	199/2902	2
GO:0045833	BP	GO:0045833	negative regulation of lipid metabolic process	3/113	92/20488	0.0143803	0.105979	0.0856043	348/32/5140	3
GO:2000117	BP	GO:2000117	negative regulation of cysteine-type endopeptidase activity	3/113	92/20488	0.0143803	0.105979	0.0856043	3082/5062/8837	3
GO:0003007	BP	GO:0003007	heart morphogenesis	5/113	259/20488	0.014447	0.105979	0.0856043	2022/6909/23493/8828/2535	5
GO:0001819	BP	GO:0001819	positive regulation of cytokine production	7/113	464/20488	0.0144605	0.105979	0.0856043	3082/51704/1536/920/199/3594/5788	7
GO:0042110	BP	GO:0042110	T cell activation	7/113	464/20488	0.0144605	0.105979	0.0856043	2175/5880/920/199/3594/5062/5788	7
GO:0051346	BP	GO:0051346	negative regulation of hydrolase activity	7/113	466/20488	0.0147736	0.107981	0.0872221	710/5918/3082/274/5062/54843/8837	7
GO:1901655	BP	GO:1901655	cellular response to ketone	3/113	93/20488	0.0148011	0.107981	0.0872221	687/11184/8837	3
GO:0090130	BP	GO:0090130	tissue migration	6/113	360/20488	0.0148334	0.107981	0.0872221	2624/6915/7026/348/8828/10000	6
GO:0007435	BP	GO:0007435	salivary gland morphogenesis	2/113	34/20488	0.0150771	0.108783	0.0878692	3082/7052	2
GO:0016601	BP	GO:0016601	Rac protein signal transduction	2/113	34/20488	0.0150771	0.108783	0.0878692	5880/199	2
GO:0034205	BP	GO:0034205	amyloid-beta formation	2/113	34/20488	0.0150771	0.108783	0.0878692	348/274	2
GO:0043368	BP	GO:0043368	positive T cell selection	2/113	34/20488	0.0150771	0.108783	0.0878692	3594/5788	2
GO:0045861	BP	GO:0045861	negative regulation of proteolysis	6/113	363/20488	0.0153927	0.110569	0.0893122	710/5918/3082/274/5062/8837	6
GO:0045862	BP	GO:0045862	positive regulation of proteolysis	6/113	363/20488	0.0153927	0.110569	0.0893122	114881/348/8795/2902/4323/8837	6
GO:0003018	BP	GO:0003018	vascular process in circulatory system	4/113	173/20488	0.0155153	0.110717	0.0894314	6915/348/654/3363	4
GO:0016525	BP	GO:0016525	negative regulation of angiogenesis	4/113	173/20488	0.0155153	0.110717	0.0894314	6915/57556/90993/5140	4
GO:0055002	BP	GO:0055002	striated muscle cell development	4/113	173/20488	0.0155153	0.110717	0.0894314	6444/23493/5156/8837	4
GO:0042100	BP	GO:0042100	B cell proliferation	3/113	95/20488	0.0156635	0.111044	0.0896957	3635/5788/933	3
GO:0050810	BP	GO:0050810	regulation of steroid biosynthetic process	3/113	95/20488	0.0156635	0.111044	0.0896957	348/654/32	3
GO:0055006	BP	GO:0055006	cardiac cell development	3/113	95/20488	0.0156635	0.111044	0.0896957	6444/23493/5156	3
GO:0002429	BP	GO:0002429	immune response-activating cell surface receptor signaling pathway	7/113	473/20488	0.0159079	0.111743	0.0902608	3500/3635/920/3507/5062/5788/933	7
GO:0003230	BP	GO:0003230	cardiac atrium development	2/113	35/20488	0.0159339	0.111743	0.0902608	2022/23493	2
GO:0010259	BP	GO:0010259	multicellular organism aging	2/113	35/20488	0.0159339	0.111743	0.0902608	3635/6506	2
GO:0019433	BP	GO:0019433	triglyceride catabolic process	2/113	35/20488	0.0159339	0.111743	0.0902608	348/2170	2
GO:1902991	BP	GO:1902991	regulation of amyloid precursor protein catabolic process	2/113	35/20488	0.0159339	0.111743	0.0902608	348/274	2
GO:0004896	MF	GO:0004896	cytokine receptor activity	3/113	96/20488	0.0161051	0.112064	0.0905197	1438/920/3594	3
GO:0048010	BP	GO:0048010	vascular endothelial growth factor receptor signaling pathway	3/113	96/20488	0.0161051	0.112064	0.0905197	1536/8828/5062	3
GO:0006956	BP	GO:0006956	complement activation	4/113	175/20488	0.0161174	0.112064	0.0905197	710/3500/717/3507	4
GO:2000181	BP	GO:2000181	negative regulation of blood vessel morphogenesis	4/113	175/20488	0.0161174	0.112064	0.0905197	6915/57556/90993/5140	4
GO:0010596	BP	GO:0010596	negative regulation of endothelial cell migration	3/113	97/20488	0.0165537	0.114365	0.0923783	6915/7026/348	3
GO:0015908	BP	GO:0015908	fatty acid transport	3/113	97/20488	0.0165537	0.114365	0.0923783	348/2170/32	3
GO:0051591	BP	GO:0051591	response to cAMP	3/113	97/20488	0.0165537	0.114365	0.0923783	7490/4327/3488	3
GO:0007249	BP	GO:0007249	I-kappaB kinase/NF-kappaB signaling	5/113	269/20488	0.0167516	0.114923	0.0928291	51704/920/8795/7052/8837	5
GO:0043491	BP	GO:0043491	protein kinase B signaling	5/113	269/20488	0.0167516	0.114923	0.0928291	2022/3082/5880/3488/5156	5
GO:0030224	BP	GO:0030224	monocyte differentiation	2/113	36/20488	0.0168111	0.114923	0.0928291	3635/920	2
GO:0043394	MF	GO:0043394	proteoglycan binding	2/113	36/20488	0.0168111	0.114923	0.0928291	348/5788	2
GO:1903131	BP	GO:1903131	mononuclear cell differentiation	2/113	36/20488	0.0168111	0.114923	0.0928291	3635/920	2
GO:0002042	BP	GO:0002042	cell migration involved in sprouting angiogenesis	3/113	98/20488	0.0170093	0.115309	0.0931408	2624/6915/10000	3
GO:0031341	BP	GO:0031341	regulation of cell killing	3/113	98/20488	0.0170093	0.115309	0.0931408	4068/3594/5788	3
GO:0042472	BP	GO:0042472	inner ear morphogenesis	3/113	98/20488	0.0170093	0.115309	0.0931408	2624/4647/2535	3
GO:0050764	BP	GO:0050764	regulation of phagocytosis	3/113	98/20488	0.0170093	0.115309	0.0931408	2624/717/5788	3
GO:1903034	BP	GO:1903034	regulation of response to wounding	4/113	179/20488	0.0173652	0.117079	0.0945706	710/6915/348/5156	4
GO:0048018	MF	GO:0048018	receptor ligand activity	7/113	482/20488	0.0174557	0.117079	0.0945706	6320/3082/6357/57556/654/4693/10501	7
GO:0043534	BP	GO:0043534	blood vessel endothelial cell migration	4/113	180/20488	0.0176863	0.117079	0.0945706	2624/6915/348/10000	4
GO:0070613	BP	GO:0070613	regulation of protein processing	4/113	180/20488	0.0176863	0.117079	0.0945706	710/3500/717/4323	4
GO:0071346	BP	GO:0071346	cellular response to interferon-gamma	4/113	180/20488	0.0176863	0.117079	0.0945706	6357/4684/199/3594	4
GO:1905330	BP	GO:1905330	regulation of morphogenesis of an epithelium	4/113	180/20488	0.0176863	0.117079	0.0945706	6909/3082/2535/3217	4
GO:0007431	BP	GO:0007431	salivary gland development	2/113	37/20488	0.0177085	0.117079	0.0945706	3082/7052	2
GO:0014912	BP	GO:0014912	negative regulation of smooth muscle cell migration	2/113	37/20488	0.0177085	0.117079	0.0945706	199/3488	2
GO:0031076	BP	GO:0031076	embryonic camera-type eye development	2/113	37/20488	0.0177085	0.117079	0.0945706	6909/10763	2
GO:0045730	BP	GO:0045730	respiratory burst	2/113	37/20488	0.0177085	0.117079	0.0945706	1536/5880	2
GO:0045777	BP	GO:0045777	positive regulation of blood pressure	2/113	37/20488	0.0177085	0.117079	0.0945706	6915/7026	2
GO:0090050	BP	GO:0090050	positive regulation of cell migration involved in sprouting angiogenesis	2/113	37/20488	0.0177085	0.117079	0.0945706	2624/10000	2
GO:0061448	BP	GO:0061448	connective tissue development	5/113	273/20488	0.0177381	0.117079	0.0945706	7490/654/1291/2778/8837	5
GO:0002824	BP	GO:0002824	positive regulation of adaptive immune response based on somatic recombination of immune receptors built from immunoglobulin superfamily domains	3/113	100/20488	0.0179414	0.11818	0.0954604	920/3594/5788	3
GO:0010565	BP	GO:0010565	regulation of cellular ketone metabolic process	4/113	181/20488	0.0180111	0.1184	0.0956378	654/9056/2170/32	4
GO:0030662	CC	GO:0030662	coated vesicle membrane	4/113	182/20488	0.0183396	0.120075	0.0969903	4900/920/348/2535	4
GO:1903317	BP	GO:1903317	regulation of protein maturation	4/113	182/20488	0.0183396	0.120075	0.0969903	710/3500/717/4323	4
GO:0048661	BP	GO:0048661	positive regulation of smooth muscle cell proliferation	3/113	101/20488	0.0184179	0.120104	0.0970139	199/3488/7052	3
GO:1903426	BP	GO:1903426	regulation of reactive oxygen species biosynthetic process	3/113	101/20488	0.0184179	0.120104	0.0970139	199/2902/8837	3
GO:0010667	BP	GO:0010667	negative regulation of cardiac muscle cell apoptotic process	2/113	38/20488	0.0186257	0.120974	0.0977172	23493/8837	2
GO:0060045	BP	GO:0060045	positive regulation of cardiac muscle cell proliferation	2/113	38/20488	0.0186257	0.120974	0.0977172	6909/23493	2
GO:0043409	BP	GO:0043409	negative regulation of MAPK cascade	4/113	184/20488	0.0190078	0.12321	0.0995227	57556/348/2122/5788	4
GO:0030900	BP	GO:0030900	forebrain development	6/113	381/20488	0.0190593	0.123298	0.0995941	2624/4900/7026/8828/2902/6506	6
GO:0004222	MF	GO:0004222	metalloendopeptidase activity	3/113	103/20488	0.0193919	0.125201	0.101131	4327/4323/64386	3
GO:0032994	CC	GO:0032994	protein-lipid complex	2/113	39/20488	0.0195627	0.125309	0.101219	348/274	2
GO:0033574	BP	GO:0033574	response to testosterone	2/113	39/20488	0.0195627	0.125309	0.101219	6915/8837	2
GO:0035886	BP	GO:0035886	vascular smooth muscle cell differentiation	2/113	39/20488	0.0195627	0.125309	0.101219	2022/23493	2
GO:2000826	BP	GO:2000826	regulation of heart morphogenesis	2/113	39/20488	0.0195627	0.125309	0.101219	2022/6909	2
GO:0030308	BP	GO:0030308	negative regulation of cell growth	4/113	186/20488	0.0196909	0.125882	0.101681	11007/7490/57556/10501	4
GO:2001237	BP	GO:2001237	negative regulation of extrinsic apoptotic signaling pathway	3/113	104/20488	0.0198895	0.126903	0.102506	3082/8795/8837	3
GO:0019933	BP	GO:0019933	cAMP-mediated signaling	4/113	187/20488	0.020038	0.1276	0.103069	6915/5141/2778/5140	4
GO:0030136	CC	GO:0030136	clathrin-coated vesicle	4/113	188/20488	0.020389	0.128402	0.103717	4900/920/348/2535	4
GO:0043902	BP	GO:0043902	positive regulation of multi-organism process	4/113	188/20488	0.020389	0.128402	0.103717	85360/920/348/654	4
GO:0002708	BP	GO:0002708	positive regulation of lymphocyte mediated immunity	3/113	105/20488	0.0203941	0.128402	0.103717	4068/3594/5788	3
GO:0002821	BP	GO:0002821	positive regulation of adaptive immune response	3/113	105/20488	0.0203941	0.128402	0.103717	920/3594/5788	3
GO:0008593	BP	GO:0008593	regulation of Notch signaling pathway	3/113	105/20488	0.0203941	0.128402	0.103717	2624/23493/4323	3
GO:0001709	BP	GO:0001709	cell fate determination	2/113	40/20488	0.0205191	0.128402	0.103717	2624/6909	2
GO:0035315	BP	GO:0035315	hair cell differentiation	2/113	40/20488	0.0205191	0.128402	0.103717	23493/4647	2
GO:0042036	BP	GO:0042036	negative regulation of cytokine biosynthetic process	2/113	40/20488	0.0205191	0.128402	0.103717	3635/5788	2
GO:0072210	BP	GO:0072210	metanephric nephron development	2/113	40/20488	0.0205191	0.128402	0.103717	7490/5156	2
GO:0010975	BP	GO:0010975	regulation of neuron projection development	7/113	499/20488	0.0206653	0.128822	0.104056	3082/57556/1002/348/2902/10501/8837	7
GO:0031667	BP	GO:0031667	response to nutrient levels	7/113	499/20488	0.0206653	0.128822	0.104056	717/6915/1536/920/348/32/2902	7
GO:0042470	CC	GO:0042470	melanosome	3/113	106/20488	0.0209057	0.129823	0.104864	4647/54843/4323	3
GO:0048770	CC	GO:0048770	pigment granule	3/113	106/20488	0.0209057	0.129823	0.104864	4647/54843/4323	3
GO:0002440	BP	GO:0002440	production of molecular mediator of immune response	5/113	286/20488	0.0212084	0.131451	0.10618	5452/51704/5788/933/6929	5
GO:0010664	BP	GO:0010664	negative regulation of striated muscle cell apoptotic process	2/113	41/20488	0.0214947	0.132469	0.107002	23493/8837	2
GO:0060119	BP	GO:0060119	inner ear receptor cell development	2/113	41/20488	0.0214947	0.132469	0.107002	4647/2535	2
GO:1902893	BP	GO:1902893	regulation of pri-miRNA transcription by RNA polymerase II	2/113	41/20488	0.0214947	0.132469	0.107002	2624/7490	2
GO:0007565	BP	GO:0007565	female pregnancy	4/113	192/20488	0.0218306	0.134032	0.108264	85360/7026/3488/79816	4
GO:0048839	BP	GO:0048839	inner ear development	4/113	192/20488	0.0218306	0.134032	0.108264	2624/23493/4647/2535	4
GO:0007162	BP	GO:0007162	negative regulation of cell adhesion	5/113	289/20488	0.0220678	0.135233	0.109234	57556/654/4323/5140/5788	5
GO:0002377	BP	GO:0002377	immunoglobulin production	4/113	193/20488	0.0222005	0.135536	0.109479	5452/5788/933/6929	4
GO:0007219	BP	GO:0007219	Notch signaling pathway	4/113	193/20488	0.0222005	0.135536	0.109479	2624/6909/23493/4323	4
GO:0051149	BP	GO:0051149	positive regulation of muscle cell differentiation	3/113	109/20488	0.0224826	0.136022	0.109872	2022/4323/6929	3
GO:1902911	CC	GO:1902911	protein kinase complex	3/113	109/20488	0.0224826	0.136022	0.109872	8621/5218/1017	3
GO:0006509	BP	GO:0006509	membrane protein ectodomain proteolysis	2/113	42/20488	0.0224893	0.136022	0.109872	348/51752	2
GO:0030517	BP	GO:0030517	negative regulation of axon extension	2/113	42/20488	0.0224893	0.136022	0.109872	57556/10501	2
GO:0033003	BP	GO:0033003	regulation of mast cell activation	2/113	42/20488	0.0224893	0.136022	0.109872	2624/5880	2
GO:2000377	BP	GO:2000377	regulation of reactive oxygen species metabolic process	4/113	195/20488	0.0229519	0.138563	0.111924	5880/199/2902/8837	4
GO:0006694	BP	GO:0006694	steroid biosynthetic process	4/113	196/20488	0.0233333	0.140605	0.113573	114881/348/654/32	4
GO:0032365	BP	GO:0032365	intracellular lipid transport	2/113	43/20488	0.0235025	0.140842	0.113765	2170/32	2
GO:0046461	BP	GO:0046461	neutral lipid catabolic process	2/113	43/20488	0.0235025	0.140842	0.113765	348/2170	2
GO:0046464	BP	GO:0046464	acylglycerol catabolic process	2/113	43/20488	0.0235025	0.140842	0.113765	348/2170	2
GO:0046890	BP	GO:0046890	regulation of lipid biosynthetic process	4/113	198/20488	0.0241077	0.142308	0.114949	348/654/2170/32	4
GO:0051015	MF	GO:0051015	actin filament binding	4/113	198/20488	0.0241077	0.142308	0.114949	119/199/274/4647	4
GO:0060541	BP	GO:0060541	respiratory system development	4/113	198/20488	0.0241077	0.142308	0.114949	7490/3488/5156/4323	4
GO:0072376	BP	GO:0072376	protein activation cascade	4/113	198/20488	0.0241077	0.142308	0.114949	710/3500/717/3507	4
GO:0002065	BP	GO:0002065	columnar/cuboidal epithelial cell differentiation	3/113	112/20488	0.0241228	0.142308	0.114949	654/23493/4647	3
GO:0022407	BP	GO:0022407	regulation of cell-cell adhesion	6/113	403/20488	0.024302	0.142308	0.114949	920/654/199/3594/5062/5788	6
GO:0045785	BP	GO:0045785	positive regulation of cell adhesion	6/113	403/20488	0.024302	0.142308	0.114949	920/199/3594/5062/7052/5788	6
GO:0034341	BP	GO:0034341	response to interferon-gamma	4/113	199/20488	0.0245006	0.142308	0.114949	6357/4684/199/3594	4
GO:0050866	BP	GO:0050866	negative regulation of cell activation	4/113	199/20488	0.0245006	0.142308	0.114949	3635/348/5156/5788	4
GO:0030225	BP	GO:0030225	macrophage differentiation	2/113	44/20488	0.0245343	0.142308	0.114949	2624/920	2
GO:0030669	CC	GO:0030669	clathrin-coated endocytic vesicle membrane	2/113	44/20488	0.0245343	0.142308	0.114949	348/2535	2
GO:0032965	BP	GO:0032965	regulation of collagen biosynthetic process	2/113	44/20488	0.0245343	0.142308	0.114949	2022/90993	2
GO:0042987	BP	GO:0042987	amyloid precursor protein catabolic process	2/113	44/20488	0.0245343	0.142308	0.114949	348/274	2
GO:0044060	BP	GO:0044060	regulation of endocrine process	2/113	44/20488	0.0245343	0.142308	0.114949	654/2778	2
GO:0044331	BP	GO:0044331	cell-cell adhesion mediated by cadherin	2/113	44/20488	0.0245343	0.142308	0.114949	1002/654	2
GO:0060412	BP	GO:0060412	ventricular septum morphogenesis	2/113	44/20488	0.0245343	0.142308	0.114949	23493/2535	2
GO:0070266	BP	GO:0070266	necroptotic process	2/113	44/20488	0.0245343	0.142308	0.114949	3705/8837	2
GO:1902667	BP	GO:1902667	regulation of axon guidance	2/113	44/20488	0.0245343	0.142308	0.114949	57556/10501	2
GO:0008238	MF	GO:0008238	exopeptidase activity	3/113	113/20488	0.0246835	0.142918	0.115443	10004/51752/4323	3
GO:0005516	MF	GO:0005516	calmodulin binding	4/113	200/20488	0.0248975	0.143901	0.116236	119/4900/4647/2902	4
GO:0018105	BP	GO:0018105	peptidyl-serine phosphorylation	5/113	299/20488	0.0250953	0.144787	0.116952	3082/11184/10000/5062/1017	5
GO:0010633	BP	GO:0010633	negative regulation of epithelial cell migration	3/113	114/20488	0.0252513	0.14543	0.117471	6915/7026/348	3
GO:0035987	BP	GO:0035987	endodermal cell differentiation	2/113	45/20488	0.0255844	0.14657	0.118392	1291/4323	2
GO:0048156	MF	GO:0048156	tau protein binding	2/113	45/20488	0.0255844	0.14657	0.118392	348/274	2
GO:1900271	BP	GO:1900271	regulation of long-term synaptic potentiation	2/113	45/20488	0.0255844	0.14657	0.118392	4900/348	2
GO:0050852	BP	GO:0050852	T cell receptor signaling pathway	4/113	202/20488	0.0257029	0.146894	0.118654	3635/920/5062/5788	4
GO:0010769	BP	GO:0010769	regulation of cell morphogenesis involved in differentiation	5/113	301/20488	0.0257312	0.146894	0.118654	57556/1002/348/2902/10501	5
GO:0030449	BP	GO:0030449	regulation of complement activation	3/113	115/20488	0.0258261	0.147177	0.118883	710/3500/717	3
GO:0007266	BP	GO:0007266	Rho protein signal transduction	4/113	203/20488	0.0261114	0.14827	0.119766	5880/348/80243/27334	4
GO:0030278	BP	GO:0030278	regulation of ossification	4/113	203/20488	0.0261114	0.14827	0.119766	3082/654/3488/2778	4
GO:0019216	BP	GO:0019216	regulation of lipid metabolic process	6/113	410/20488	0.0261546	0.14827	0.119766	348/654/2170/32/5156/5140	6
GO:0007569	BP	GO:0007569	cell aging	3/113	116/20488	0.026408	0.148795	0.120189	2022/6909/10000	3
GO:2000257	BP	GO:2000257	regulation of protein activation cascade	3/113	116/20488	0.026408	0.148795	0.120189	710/3500/717	3
GO:0002573	BP	GO:0002573	myeloid leukocyte differentiation	4/113	204/20488	0.0265238	0.148795	0.120189	2624/3635/920/2778	4
GO:0022602	BP	GO:0022602	ovulation cycle process	2/113	46/20488	0.0266524	0.148795	0.120189	4327/5156	2
GO:0043277	BP	GO:0043277	apoptotic cell clearance	2/113	46/20488	0.0266524	0.148795	0.120189	717/7052	2
GO:0043300	BP	GO:0043300	regulation of leukocyte degranulation	2/113	46/20488	0.0266524	0.148795	0.120189	2624/5880	2
GO:0060443	BP	GO:0060443	mammary gland morphogenesis	2/113	46/20488	0.0266524	0.148795	0.120189	6909/3488	2
GO:1904036	BP	GO:1904036	negative regulation of epithelial cell apoptotic process	2/113	46/20488	0.0266524	0.148795	0.120189	2624/8837	2
GO:0060326	BP	GO:0060326	cell chemotaxis	5/113	304/20488	0.0267045	0.148795	0.120189	3082/6357/5880/199/5156	5
GO:1903037	BP	GO:1903037	regulation of leukocyte cell-cell adhesion	5/113	304/20488	0.0267045	0.148795	0.120189	920/199/3594/5062/5788	5
GO:0042471	BP	GO:0042471	ear morphogenesis	3/113	118/20488	0.0275927	0.151954	0.122741	2624/4647/2535	3
GO:0014911	BP	GO:0014911	positive regulation of smooth muscle cell migration	2/113	47/20488	0.0277383	0.151954	0.122741	199/3488	2
GO:0031952	BP	GO:0031952	regulation of protein autophosphorylation	2/113	47/20488	0.0277383	0.151954	0.122741	2022/5788	2
GO:0035722	BP	GO:0035722	interleukin-12-mediated signaling pathway	2/113	47/20488	0.0277383	0.151954	0.122741	3594/5062	2
GO:0043303	BP	GO:0043303	mast cell degranulation	2/113	47/20488	0.0277383	0.151954	0.122741	2624/5880	2
GO:0045646	BP	GO:0045646	regulation of erythrocyte differentiation	2/113	47/20488	0.0277383	0.151954	0.122741	2624/3635	2
GO:0050435	BP	GO:0050435	amyloid-beta metabolic process	2/113	47/20488	0.0277383	0.151954	0.122741	348/274	2
GO:0060986	BP	GO:0060986	endocrine hormone secretion	2/113	47/20488	0.0277383	0.151954	0.122741	654/2778	2
GO:0061383	BP	GO:0061383	trabecula morphogenesis	2/113	47/20488	0.0277383	0.151954	0.122741	2022/23493	2
GO:0061614	BP	GO:0061614	pri-miRNA transcription by RNA polymerase II	2/113	47/20488	0.0277383	0.151954	0.122741	2624/7490	2
GO:0002698	BP	GO:0002698	negative regulation of immune effector process	3/113	120/20488	0.0288053	0.154615	0.12489	710/5788/933	3
GO:0072089	BP	GO:0072089	stem cell proliferation	3/113	120/20488	0.0288053	0.154615	0.12489	10763/2122/5788	3
GO:0001774	BP	GO:0001774	microglial cell activation	2/113	48/20488	0.0288418	0.154615	0.12489	199/5788	2
GO:0002269	BP	GO:0002269	leukocyte activation involved in inflammatory response	2/113	48/20488	0.0288418	0.154615	0.12489	199/5788	2
GO:0002279	BP	GO:0002279	mast cell activation involved in immune response	2/113	48/20488	0.0288418	0.154615	0.12489	2624/5880	2
GO:0002711	BP	GO:0002711	positive regulation of T cell mediated immunity	2/113	48/20488	0.0288418	0.154615	0.12489	3594/5788	2
GO:0002762	BP	GO:0002762	negative regulation of myeloid leukocyte differentiation	2/113	48/20488	0.0288418	0.154615	0.12489	2624/3635	2
GO:0010862	BP	GO:0010862	positive regulation of pathway-restricted SMAD protein phosphorylation	2/113	48/20488	0.0288418	0.154615	0.12489	2022/654	2
GO:0035272	BP	GO:0035272	exocrine system development	2/113	48/20488	0.0288418	0.154615	0.12489	3082/7052	2
GO:0051150	BP	GO:0051150	regulation of smooth muscle cell differentiation	2/113	48/20488	0.0288418	0.154615	0.12489	2022/23493	2
GO:0055010	BP	GO:0055010	ventricular cardiac muscle tissue morphogenesis	2/113	48/20488	0.0288418	0.154615	0.12489	2022/23493	2
GO:0055023	BP	GO:0055023	positive regulation of cardiac muscle tissue growth	2/113	48/20488	0.0288418	0.154615	0.12489	6909/23493	2
GO:1903727	BP	GO:1903727	positive regulation of phospholipid metabolic process	2/113	48/20488	0.0288418	0.154615	0.12489	2170/5156	2
GO:0097529	BP	GO:0097529	myeloid leukocyte migration	4/113	210/20488	0.0290805	0.155638	0.125717	6357/5880/199/4323	4
GO:0001704	BP	GO:0001704	formation of primary germ layer	3/113	121/20488	0.0294222	0.157208	0.126985	23275/1291/4323	3
GO:0001913	BP	GO:0001913	T cell mediated cytotoxicity	2/113	49/20488	0.0299626	0.15802	0.127641	3594/5788	2
GO:0002448	BP	GO:0002448	mast cell mediated immunity	2/113	49/20488	0.0299626	0.15802	0.127641	2624/5880	2
GO:0010712	BP	GO:0010712	regulation of collagen metabolic process	2/113	49/20488	0.0299626	0.15802	0.127641	2022/90993	2
GO:0015485	MF	GO:0015485	cholesterol binding	2/113	49/20488	0.0299626	0.15802	0.127641	114881/348	2
GO:0071349	BP	GO:0071349	cellular response to interleukin-12	2/113	49/20488	0.0299626	0.15802	0.127641	3594/5062	2
GO:0071825	BP	GO:0071825	protein-lipid complex subunit organization	2/113	49/20488	0.0299626	0.15802	0.127641	348/274	2
GO:0097300	BP	GO:0097300	programmed necrotic cell death	2/113	49/20488	0.0299626	0.15802	0.127641	3705/8837	2
GO:2001238	BP	GO:2001238	positive regulation of extrinsic apoptotic signaling pathway	2/113	49/20488	0.0299626	0.15802	0.127641	5062/5788	2
GO:0043010	BP	GO:0043010	camera-type eye development	5/113	314/20488	0.0301176	0.15858	0.128093	6909/7490/10763/4693/5156	5
GO:0045121	CC	GO:0045121	membrane raft	5/113	315/20488	0.0304733	0.160194	0.129397	119/3635/920/5788/8837	5
GO:0098857	CC	GO:0098857	membrane microdomain	5/113	316/20488	0.0308317	0.160892	0.129961	119/3635/920/5788/8837	5
GO:0004175	MF	GO:0004175	endopeptidase activity	6/113	427/20488	0.0310402	0.160892	0.129961	3082/717/4327/4323/8837/64386	6
GO:0001706	BP	GO:0001706	endoderm formation	2/113	50/20488	0.0311006	0.160892	0.129961	1291/4323	2
GO:0009948	BP	GO:0009948	anterior/posterior axis specification	2/113	50/20488	0.0311006	0.160892	0.129961	7490/23493	2
GO:0010171	BP	GO:0010171	body morphogenesis	2/113	50/20488	0.0311006	0.160892	0.129961	5156/2778	2
GO:0045540	BP	GO:0045540	regulation of cholesterol biosynthetic process	2/113	50/20488	0.0311006	0.160892	0.129961	348/32	2
GO:0060976	BP	GO:0060976	coronary vasculature development	2/113	50/20488	0.0311006	0.160892	0.129961	6444/23493	2
GO:0070671	BP	GO:0070671	response to interleukin-12	2/113	50/20488	0.0311006	0.160892	0.129961	3594/5062	2
GO:0106118	BP	GO:0106118	regulation of sterol biosynthetic process	2/113	50/20488	0.0311006	0.160892	0.129961	348/32	2
GO:1903793	BP	GO:1903793	positive regulation of anion transport	2/113	50/20488	0.0311006	0.160892	0.129961	348/2170	2
GO:0019218	BP	GO:0019218	regulation of steroid metabolic process	3/113	124/20488	0.0313145	0.161511	0.13046	348/654/32	3
GO:0043281	BP	GO:0043281	regulation of cysteine-type endopeptidase activity involved in apoptotic process	4/113	215/20488	0.0313194	0.161511	0.13046	3082/8795/5062/8837	4
GO:0045471	BP	GO:0045471	response to ethanol	3/113	125/20488	0.0319592	0.164549	0.132915	6915/1536/2902	3
GO:0044242	BP	GO:0044242	cellular lipid catabolic process	4/113	217/20488	0.0322427	0.164771	0.133094	10825/348/2170/32	4
GO:0071241	BP	GO:0071241	cellular response to inorganic substance	4/113	217/20488	0.0322427	0.164771	0.133094	1536/654/1017/8837	4
GO:0005160	MF	GO:0005160	transforming growth factor beta receptor binding	2/113	51/20488	0.0322554	0.164771	0.133094	2022/654	2
GO:0043949	BP	GO:0043949	regulation of cAMP-mediated signaling	2/113	51/20488	0.0322554	0.164771	0.133094	5141/5140	2
GO:0045599	BP	GO:0045599	negative regulation of fat cell differentiation	2/113	51/20488	0.0322554	0.164771	0.133094	2624/11007	2
GO:0018209	BP	GO:0018209	peptidyl-serine modification	5/113	322/20488	0.033038	0.168504	0.136109	3082/11184/10000/5062/1017	5
GO:0009952	BP	GO:0009952	anterior/posterior pattern specification	4/113	219/20488	0.0331818	0.168638	0.136217	7490/7026/23493/3217	4
GO:0043583	BP	GO:0043583	ear development	4/113	219/20488	0.0331818	0.168638	0.136217	2624/23493/4647/2535	4
GO:0032368	BP	GO:0032368	regulation of lipid transport	3/113	127/20488	0.0332694	0.168638	0.136217	348/654/2170	3
GO:0032103	BP	GO:0032103	positive regulation of response to external stimulus	5/113	323/20488	0.033415	0.168638	0.136217	51704/5880/654/199/7052	5
GO:0005070	MF	GO:0005070	SH3/SH2 adaptor activity	2/113	52/20488	0.033427	0.168638	0.136217	4068/1124	2
GO:0016447	BP	GO:0016447	somatic recombination of immunoglobulin gene segments	2/113	52/20488	0.033427	0.168638	0.136217	5788/6929	2
GO:0048168	BP	GO:0048168	regulation of neuronal synaptic plasticity	2/113	52/20488	0.033427	0.168638	0.136217	348/2902	2
GO:0002687	BP	GO:0002687	positive regulation of leukocyte migration	3/113	128/20488	0.0339349	0.170671	0.13786	5880/199/4323	3
GO:0010595	BP	GO:0010595	positive regulation of endothelial cell migration	3/113	128/20488	0.0339349	0.170671	0.13786	2624/8828/10000	3
GO:0001102	MF	GO:0001102	RNA polymerase II activating transcription factor binding	2/113	53/20488	0.0346151	0.17173	0.138715	6909/23493	2
GO:0007632	BP	GO:0007632	visual behavior	2/113	53/20488	0.0346151	0.17173	0.138715	2902/6506	2
GO:0021879	BP	GO:0021879	forebrain neuron differentiation	2/113	53/20488	0.0346151	0.17173	0.138715	2624/8828	2
GO:0032715	BP	GO:0032715	negative regulation of interleukin-6 production	2/113	53/20488	0.0346151	0.17173	0.138715	3635/3082	2
GO:0032964	BP	GO:0032964	collagen biosynthetic process	2/113	53/20488	0.0346151	0.17173	0.138715	2022/90993	2
GO:0060563	BP	GO:0060563	neuroepithelial cell differentiation	2/113	53/20488	0.0346151	0.17173	0.138715	23493/4647	2
GO:0071320	BP	GO:0071320	cellular response to cAMP	2/113	53/20488	0.0346151	0.17173	0.138715	7490/3488	2
GO:1902475	BP	GO:1902475	L-alpha-amino acid transmembrane transport	2/113	53/20488	0.0346151	0.17173	0.138715	9056/6506	2
GO:0044706	BP	GO:0044706	multi-multicellular organism process	4/113	222/20488	0.0346204	0.17173	0.138715	85360/7026/3488/79816	4
GO:0004674	MF	GO:0004674	protein serine/threonine kinase activity	6/113	439/20488	0.0348274	0.172494	0.139332	8621/5218/11184/10000/5062/1017	6
GO:0003231	BP	GO:0003231	cardiac ventricle development	3/113	130/20488	0.0352866	0.174502	0.140955	2022/23493/2535	3
GO:0098589	CC	GO:0098589	membrane region	5/113	328/20488	0.0353407	0.174505	0.140956	119/3635/920/5788/8837	5
GO:0002763	BP	GO:0002763	positive regulation of myeloid leukocyte differentiation	2/113	54/20488	0.0358194	0.175273	0.141577	920/2778	2
GO:0010524	BP	GO:0010524	positive regulation of calcium ion transport into cytosol	2/113	54/20488	0.0358194	0.175273	0.141577	920/2902	2
GO:0015179	MF	GO:0015179	L-amino acid transmembrane transporter activity	2/113	54/20488	0.0358194	0.175273	0.141577	9056/6506	2
GO:0032663	BP	GO:0032663	regulation of interleukin-2 production	2/113	54/20488	0.0358194	0.175273	0.141577	920/5788	2
GO:0050994	BP	GO:0050994	regulation of lipid catabolic process	2/113	54/20488	0.0358194	0.175273	0.141577	32/5140	2
GO:0070206	BP	GO:0070206	protein trimerization	2/113	54/20488	0.0358194	0.175273	0.141577	1291/6506	2
GO:0005319	MF	GO:0005319	lipid transporter activity	3/113	131/20488	0.0359728	0.175759	0.141969	114881/348/2170	3
GO:0008202	BP	GO:0008202	steroid metabolic process	5/113	331/20488	0.0365284	0.178206	0.143946	114881/348/654/32/5156	5
GO:0001541	BP	GO:0001541	ovarian follicle development	2/113	55/20488	0.0370398	0.179624	0.145091	4327/4323	2
GO:0002886	BP	GO:0002886	regulation of myeloid leukocyte mediated immunity	2/113	55/20488	0.0370398	0.179624	0.145091	2624/5880	2
GO:0003229	BP	GO:0003229	ventricular cardiac muscle tissue development	2/113	55/20488	0.0370398	0.179624	0.145091	2022/23493	2
GO:0061098	BP	GO:0061098	positive regulation of protein tyrosine kinase activity	2/113	55/20488	0.0370398	0.179624	0.145091	51704/5062	2
GO:0015849	BP	GO:0015849	organic acid transport	5/113	333/20488	0.0373339	0.180131	0.145501	348/9056/2170/32/6506	5
GO:0016042	BP	GO:0016042	lipid catabolic process	5/113	333/20488	0.0373339	0.180131	0.145501	10825/348/2170/32/5140	5
GO:0046942	BP	GO:0046942	carboxylic acid transport	5/113	333/20488	0.0373339	0.180131	0.145501	348/9056/2170/32/6506	5
GO:0035326	MF	GO:0035326	enhancer binding	3/113	133/20488	0.0373658	0.180131	0.145501	2624/3217/6929	3
GO:0051054	BP	GO:0051054	positive regulation of DNA metabolic process	4/113	228/20488	0.0376053	0.181017	0.146217	7490/3082/1017/5788	4
GO:0032355	BP	GO:0032355	response to estradiol	3/113	134/20488	0.0380726	0.182457	0.14738	7026/920/8837	3
GO:0046683	BP	GO:0046683	response to organophosphorus	3/113	134/20488	0.0380726	0.182457	0.14738	7490/4327/3488	3
GO:0070851	MF	GO:0070851	growth factor receptor binding	3/113	134/20488	0.0380726	0.182457	0.14738	3594/51752/5156	3
GO:0002381	BP	GO:0002381	immunoglobulin production involved in immunoglobulin mediated immune response	2/113	56/20488	0.038276	0.182625	0.147515	5452/5788	2
GO:0032934	MF	GO:0032934	sterol binding	2/113	56/20488	0.038276	0.182625	0.147515	114881/348	2
GO:0060688	BP	GO:0060688	regulation of morphogenesis of a branching structure	2/113	56/20488	0.038276	0.182625	0.147515	3082/3217	2
GO:2001234	BP	GO:2001234	negative regulation of apoptotic signaling pathway	4/113	230/20488	0.0386323	0.184055	0.14867	3082/8795/90993/8837	4
GO:1903825	BP	GO:1903825	organic acid transmembrane transport	3/113	135/20488	0.0387862	0.184248	0.148827	9056/32/6506	3
GO:1905039	BP	GO:1905039	carboxylic acid transmembrane transport	3/113	135/20488	0.0387862	0.184248	0.148827	9056/32/6506	3
GO:0042383	CC	GO:0042383	sarcolemma	3/113	136/20488	0.0395066	0.186141	0.150356	6444/274/1291	3
GO:0002066	BP	GO:0002066	columnar/cuboidal epithelial cell development	2/113	57/20488	0.0395279	0.186141	0.150356	654/4647	2
GO:0010665	BP	GO:0010665	regulation of cardiac muscle cell apoptotic process	2/113	57/20488	0.0395279	0.186141	0.150356	23493/8837	2
GO:0042743	BP	GO:0042743	hydrogen peroxide metabolic process	2/113	57/20488	0.0395279	0.186141	0.150356	1536/5880	2
GO:0060043	BP	GO:0060043	regulation of cardiac muscle cell proliferation	2/113	57/20488	0.0395279	0.186141	0.150356	6909/23493	2
GO:1903428	BP	GO:1903428	positive regulation of reactive oxygen species biosynthetic process	2/113	57/20488	0.0395279	0.186141	0.150356	199/2902	2
GO:0016358	BP	GO:0016358	dendrite development	4/113	233/20488	0.0402027	0.189046	0.152702	348/5062/2902/80243	4
GO:0000118	CC	GO:0000118	histone deacetylase complex	2/113	58/20488	0.0407952	0.190729	0.154062	23493/2122	2
GO:0055081	BP	GO:0055081	anion homeostasis	2/113	58/20488	0.0407952	0.190729	0.154062	348/2170	2
GO:0061900	BP	GO:0061900	glial cell activation	2/113	58/20488	0.0407952	0.190729	0.154062	199/5788	2
GO:0071385	BP	GO:0071385	cellular response to glucocorticoid stimulus	2/113	58/20488	0.0407952	0.190729	0.154062	687/8837	2
GO:0030048	BP	GO:0030048	actin filament-based movement	3/113	138/20488	0.0409678	0.191261	0.154492	6444/274/4647	3
GO:0006469	BP	GO:0006469	negative regulation of protein kinase activity	4/113	235/20488	0.0412697	0.192395	0.155407	7026/348/5062/5788	4
GO:0002700	BP	GO:0002700	regulation of production of molecular mediator of immune response	3/113	139/20488	0.0417086	0.193885	0.156611	51704/5788/933	3
GO:0045580	BP	GO:0045580	regulation of T cell differentiation	3/113	139/20488	0.0417086	0.193885	0.156611	2175/3594/5788	3
GO:0001658	BP	GO:0001658	branching involved in ureteric bud morphogenesis	2/113	59/20488	0.0420777	0.194214	0.156877	7490/3217	2
GO:0010656	BP	GO:0010656	negative regulation of muscle cell apoptotic process	2/113	59/20488	0.0420777	0.194214	0.156877	23493/8837	2
GO:0010662	BP	GO:0010662	regulation of striated muscle cell apoptotic process	2/113	59/20488	0.0420777	0.194214	0.156877	23493/8837	2
GO:0033619	BP	GO:0033619	membrane protein proteolysis	2/113	59/20488	0.0420777	0.194214	0.156877	348/51752	2
GO:0070527	BP	GO:0070527	platelet aggregation	2/113	59/20488	0.0420777	0.194214	0.156877	5156/2778	2
GO:0035023	BP	GO:0035023	regulation of Rho protein signal transduction	3/113	140/20488	0.0424561	0.195683	0.158063	348/80243/27334	3
GO:0003714	MF	GO:0003714	transcription corepressor activity	4/113	238/20488	0.0429002	0.196893	0.159041	57326/7026/11278/79816	4
GO:0030258	BP	GO:0030258	lipid modification	4/113	238/20488	0.0429002	0.196893	0.159041	3635/348/2170/32	4
GO:0046578	BP	GO:0046578	regulation of Ras protein signal transduction	4/113	238/20488	0.0429002	0.196893	0.159041	348/27128/80243/27334	4
GO:0010659	BP	GO:0010659	cardiac muscle cell apoptotic process	2/113	60/20488	0.0433753	0.198235	0.160124	23493/8837	2
GO:0042267	BP	GO:0042267	natural killer cell mediated cytotoxicity	2/113	60/20488	0.0433753	0.198235	0.160124	4068/57823	2
GO:0045576	BP	GO:0045576	mast cell activation	2/113	60/20488	0.0433753	0.198235	0.160124	2624/5880	2
GO:0031348	BP	GO:0031348	negative regulation of defense response	4/113	239/20488	0.0434517	0.198305	0.160181	710/3082/348/5788	4
GO:0034332	BP	GO:0034332	adherens junction organization	3/113	142/20488	0.0439713	0.200279	0.161775	1002/654/4323	3
GO:0030217	BP	GO:0030217	T cell differentiation	4/113	240/20488	0.0440072	0.200279	0.161775	2175/920/3594/5788	4
GO:0001947	BP	GO:0001947	heart looping	2/113	61/20488	0.0446876	0.202195	0.163323	2022/6909	2
GO:0071384	BP	GO:0071384	cellular response to corticosteroid stimulus	2/113	61/20488	0.0446876	0.202195	0.163323	687/8837	2
GO:0035296	BP	GO:0035296	regulation of tube diameter	3/113	143/20488	0.044739	0.202195	0.163323	6915/348/3363	3
GO:0050880	BP	GO:0050880	regulation of blood vessel size	3/113	143/20488	0.044739	0.202195	0.163323	6915/348/3363	3
GO:0097746	BP	GO:0097746	regulation of blood vessel diameter	3/113	143/20488	0.044739	0.202195	0.163323	6915/348/3363	3
GO:0003002	BP	GO:0003002	regionalization	5/113	351/20488	0.0450753	0.203164	0.164106	7490/7026/23493/8828/3217	5
GO:0030534	BP	GO:0030534	adult behavior	3/113	144/20488	0.0455133	0.203164	0.164106	2902/80243/6506	3
GO:0035150	BP	GO:0035150	regulation of tube size	3/113	144/20488	0.0455133	0.203164	0.164106	6915/348/3363	3
GO:0002562	BP	GO:0002562	somatic diversification of immune receptors via germline recombination within a single locus	2/113	62/20488	0.0460146	0.203164	0.164106	5788/6929	2
GO:0004714	MF	GO:0004714	transmembrane receptor protein tyrosine kinase activity	2/113	62/20488	0.0460146	0.203164	0.164106	8828/5156	2
GO:0008235	MF	GO:0008235	metalloexopeptidase activity	2/113	62/20488	0.0460146	0.203164	0.164106	51752/4323	2
GO:0009880	BP	GO:0009880	embryonic pattern specification	2/113	62/20488	0.0460146	0.203164	0.164106	7490/8828	2
GO:0010658	BP	GO:0010658	striated muscle cell apoptotic process	2/113	62/20488	0.0460146	0.203164	0.164106	23493/8837	2
GO:0010830	BP	GO:0010830	regulation of myotube differentiation	2/113	62/20488	0.0460146	0.203164	0.164106	4323/8837	2
GO:0016444	BP	GO:0016444	somatic cell DNA recombination	2/113	62/20488	0.0460146	0.203164	0.164106	5788/6929	2
GO:0032623	BP	GO:0032623	interleukin-2 production	2/113	62/20488	0.0460146	0.203164	0.164106	920/5788	2
GO:0045453	BP	GO:0045453	bone resorption	2/113	62/20488	0.0460146	0.203164	0.164106	3635/5880	2
GO:0046635	BP	GO:0046635	positive regulation of alpha-beta T cell activation	2/113	62/20488	0.0460146	0.203164	0.164106	3594/5788	2
GO:0055025	BP	GO:0055025	positive regulation of cardiac muscle tissue development	2/113	62/20488	0.0460146	0.203164	0.164106	6909/23493	2
GO:0060393	BP	GO:0060393	regulation of pathway-restricted SMAD protein phosphorylation	2/113	62/20488	0.0460146	0.203164	0.164106	2022/654	2
GO:0070059	BP	GO:0070059	intrinsic apoptotic signaling pathway in response to endoplasmic reticulum stress	2/113	62/20488	0.0460146	0.203164	0.164106	8795/90993	2
GO:0070265	BP	GO:0070265	necrotic cell death	2/113	62/20488	0.0460146	0.203164	0.164106	3705/8837	2
GO:0002822	BP	GO:0002822	regulation of adaptive immune response based on somatic recombination of immune receptors built from immunoglobulin superfamily domains	3/113	145/20488	0.0462943	0.204122	0.164879	920/3594/5788	3
GO:0035091	MF	GO:0035091	phosphatidylinositol binding	4/113	245/20488	0.0468448	0.206269	0.166614	4900/79156/54843/92017	4
GO:0035264	BP	GO:0035264	multicellular organism growth	3/113	146/20488	0.047082	0.206687	0.166951	23371/2778/6506	3
GO:0002637	BP	GO:0002637	regulation of immunoglobulin production	2/113	63/20488	0.0473561	0.206687	0.166951	5788/933	2
GO:0031646	BP	GO:0031646	positive regulation of neurological system process	2/113	63/20488	0.0473561	0.206687	0.166951	3082/2902	2
GO:0042982	BP	GO:0042982	amyloid precursor protein metabolic process	2/113	63/20488	0.0473561	0.206687	0.166951	348/274	2
GO:0045334	CC	GO:0045334	clathrin-coated endocytic vesicle	2/113	63/20488	0.0473561	0.206687	0.166951	348/2535	2
GO:0090181	BP	GO:0090181	regulation of cholesterol metabolic process	2/113	63/20488	0.0473561	0.206687	0.166951	348/32	2
GO:0033218	MF	GO:0033218	amide binding	5/113	356/20488	0.0473842	0.206687	0.166951	348/3842/51752/32/2902	5
GO:0043524	BP	GO:0043524	negative regulation of neuron apoptotic process	3/113	147/20488	0.0478762	0.208553	0.168459	10763/348/2902	3
GO:0097237	BP	GO:0097237	cellular response to toxic substance	4/113	247/20488	0.0480078	0.208847	0.168696	3082/1536/348/6649	4
GO:0042180	BP	GO:0042180	cellular ketone metabolic process	4/113	248/20488	0.0485954	0.209944	0.169583	654/9056/2170/32	4
GO:0014065	BP	GO:0014065	phosphatidylinositol 3-kinase signaling	3/113	148/20488	0.0486771	0.209944	0.169583	3082/5156/80243	3
GO:0002228	BP	GO:0002228	natural killer cell mediated immunity	2/113	64/20488	0.0487117	0.209944	0.169583	4068/57823	2
GO:0016445	BP	GO:0016445	somatic diversification of immunoglobulins	2/113	64/20488	0.0487117	0.209944	0.169583	5788/6929	2
GO:0045670	BP	GO:0045670	regulation of osteoclast differentiation	2/113	64/20488	0.0487117	0.209944	0.169583	3635/2778	2
GO:0046503	BP	GO:0046503	glycerolipid catabolic process	2/113	64/20488	0.0487117	0.209944	0.169583	348/2170	2
GO:1903672	BP	GO:1903672	positive regulation of sprouting angiogenesis	2/113	64/20488	0.0487117	0.209944	0.169583	2624/10000	2
GO:0002706	BP	GO:0002706	regulation of lymphocyte mediated immunity	3/113	149/20488	0.0494846	0.212712	0.171818	4068/3594/5788	3
GO:0014074	BP	GO:0014074	response to purine-containing compound	3/113	149/20488	0.0494846	0.212712	0.171818	7490/4327/3488	3
GO:0002548	BP	GO:0002548	monocyte chemotaxis	2/113	65/20488	0.0500814	0.213041	0.172084	6357/199	2
GO:0014823	BP	GO:0014823	response to activity	2/113	65/20488	0.0500814	0.213041	0.172084	23371/654	2
GO:0050854	BP	GO:0050854	regulation of antigen receptor-mediated signaling pathway	2/113	65/20488	0.0500814	0.213041	0.172084	5788/933	2
GO:0051148	BP	GO:0051148	negative regulation of muscle cell differentiation	2/113	65/20488	0.0500814	0.213041	0.172084	23493/8837	2
GO:0060389	BP	GO:0060389	pathway-restricted SMAD protein phosphorylation	2/113	65/20488	0.0500814	0.213041	0.172084	2022/654	2
GO:0060675	BP	GO:0060675	ureteric bud morphogenesis	2/113	65/20488	0.0500814	0.213041	0.172084	7490/3217	2
GO:0050777	BP	GO:0050777	negative regulation of immune response	3/113	150/20488	0.0502986	0.213041	0.172084	710/3635/5788	3
GO:0021537	BP	GO:0021537	telencephalon development	4/113	251/20488	0.0503818	0.213041	0.172084	4900/8828/2902/6506	4
GO:0045637	BP	GO:0045637	regulation of myeloid cell differentiation	4/113	251/20488	0.0503818	0.213041	0.172084	2624/3635/920/2778	4
GO:0006066	BP	GO:0006066	alcohol metabolic process	5/113	364/20488	0.0512229	0.213041	0.172084	3635/348/654/32/3705	5
GO:0021872	BP	GO:0021872	forebrain generation of neurons	2/113	66/20488	0.0514649	0.213041	0.172084	2624/8828	2
GO:0072171	BP	GO:0072171	mesonephric tubule morphogenesis	2/113	66/20488	0.0514649	0.213041	0.172084	7490/3217	2
GO:0022604	BP	GO:0022604	regulation of cell morphogenesis	6/113	484/20488	0.0516348	0.213041	0.172084	6357/57556/1002/348/2902/10501	6
GO:0006869	BP	GO:0006869	lipid transport	5/113	365/20488	0.0517153	0.213041	0.172084	114881/348/654/2170/32	5
GO:0000187	BP	GO:0000187	activation of MAPK activity	3/113	152/20488	0.0519462	0.213041	0.172084	3082/11184/5788	3
GO:0030902	BP	GO:0030902	hindbrain development	3/113	152/20488	0.0519462	0.213041	0.172084	2624/199/2902	3
GO:0032675	BP	GO:0032675	regulation of interleukin-6 production	3/113	152/20488	0.0519462	0.213041	0.172084	3635/3082/199	3
GO:0099699	CC	GO:0099699	integral component of synaptic membrane	3/113	152/20488	0.0519462	0.213041	0.172084	8828/2902/6506	3
GO:0042578	MF	GO:0042578	phosphoric ester hydrolase activity	5/113	367/20488	0.0527083	0.213041	0.172084	23371/3635/5141/5140/5788	5
GO:0030168	BP	GO:0030168	platelet activation	3/113	153/20488	0.0527798	0.213041	0.172084	348/5156/2778	3
GO:0003143	BP	GO:0003143	embryonic heart tube morphogenesis	2/113	67/20488	0.0528621	0.213041	0.172084	2022/6909	2
GO:0015807	BP	GO:0015807	L-amino acid transport	2/113	67/20488	0.0528621	0.213041	0.172084	9056/6506	2
GO:0031093	CC	GO:0031093	platelet alpha granule lumen	2/113	67/20488	0.0528621	0.213041	0.172084	710/3082	2
GO:0048662	BP	GO:0048662	negative regulation of smooth muscle cell proliferation	2/113	67/20488	0.0528621	0.213041	0.172084	199/3488	2
GO:0060038	BP	GO:0060038	cardiac muscle cell proliferation	2/113	67/20488	0.0528621	0.213041	0.172084	6909/23493	2
GO:0061371	BP	GO:0061371	determination of heart left/right asymmetry	2/113	67/20488	0.0528621	0.213041	0.172084	2022/6909	2
GO:1903391	BP	GO:1903391	regulation of adherens junction organization	2/113	67/20488	0.0528621	0.213041	0.172084	654/4323	2
GO:0090596	BP	GO:0090596	sensory organ morphogenesis	4/113	256/20488	0.0534389	0.213041	0.172084	2624/6909/4647/2535	4
GO:0000805	CC	GO:0000805	X chromosome	1/113	10/20488	0.0538168	0.213041	0.172084	1017	1
GO:0003149	BP	GO:0003149	membranous septum morphogenesis	1/113	10/20488	0.0538168	0.213041	0.172084	2535	1
GO:0005072	MF	GO:0005072	transforming growth factor beta receptor, cytoplasmic mediator activity	1/113	10/20488	0.0538168	0.213041	0.172084	2022	1
GO:0007191	BP	GO:0007191	adenylate cyclase-activating dopamine receptor signaling pathway	1/113	10/20488	0.0538168	0.213041	0.172084	2778	1
GO:0016461	CC	GO:0016461	unconventional myosin complex	1/113	10/20488	0.0538168	0.213041	0.172084	4647	1
GO:0016595	MF	GO:0016595	glutamate binding	1/113	10/20488	0.0538168	0.213041	0.172084	2902	1
GO:0021548	BP	GO:0021548	pons development	1/113	10/20488	0.0538168	0.213041	0.172084	2902	1
GO:0021562	BP	GO:0021562	vestibulocochlear nerve development	1/113	10/20488	0.0538168	0.213041	0.172084	8828	1
GO:0021877	BP	GO:0021877	forebrain neuron fate commitment	1/113	10/20488	0.0538168	0.213041	0.172084	2624	1
GO:0032341	BP	GO:0032341	aldosterone metabolic process	1/113	10/20488	0.0538168	0.213041	0.172084	654	1
GO:0032342	BP	GO:0032342	aldosterone biosynthetic process	1/113	10/20488	0.0538168	0.213041	0.172084	654	1
GO:0032836	BP	GO:0032836	glomerular basement membrane development	1/113	10/20488	0.0538168	0.213041	0.172084	7490	1
GO:0034378	BP	GO:0034378	chylomicron assembly	1/113	10/20488	0.0538168	0.213041	0.172084	348	1
GO:0034447	BP	GO:0034447	very-low-density lipoprotein particle clearance	1/113	10/20488	0.0538168	0.213041	0.172084	348	1
GO:0042048	BP	GO:0042048	olfactory behavior	1/113	10/20488	0.0538168	0.213041	0.172084	2902	1
GO:0043379	BP	GO:0043379	memory T cell differentiation	1/113	10/20488	0.0538168	0.213041	0.172084	3594	1
GO:0044539	BP	GO:0044539	long-chain fatty acid import	1/113	10/20488	0.0538168	0.213041	0.172084	2170	1
GO:0044803	BP	GO:0044803	multi-organism membrane organization	1/113	10/20488	0.0538168	0.213041	0.172084	920	1
GO:0045657	BP	GO:0045657	positive regulation of monocyte differentiation	1/113	10/20488	0.0538168	0.213041	0.172084	920	1
GO:0045988	BP	GO:0045988	negative regulation of striated muscle contraction	1/113	10/20488	0.0538168	0.213041	0.172084	274	1
GO:0046322	BP	GO:0046322	negative regulation of fatty acid oxidation	1/113	10/20488	0.0538168	0.213041	0.172084	32	1
GO:0046974	MF	GO:0046974	histone methyltransferase activity (H3-K9 specific)	1/113	10/20488	0.0538168	0.213041	0.172084	2122	1
GO:0048304	BP	GO:0048304	positive regulation of isotype switching to IgG isotypes	1/113	10/20488	0.0538168	0.213041	0.172084	5788	1
GO:0060923	BP	GO:0060923	cardiac muscle cell fate commitment	1/113	10/20488	0.0538168	0.213041	0.172084	7490	1
GO:0061299	BP	GO:0061299	retina vasculature morphogenesis in camera-type eye	1/113	10/20488	0.0538168	0.213041	0.172084	4693	1
GO:0070341	BP	GO:0070341	fat cell proliferation	1/113	10/20488	0.0538168	0.213041	0.172084	2624	1
GO:0070344	BP	GO:0070344	regulation of fat cell proliferation	1/113	10/20488	0.0538168	0.213041	0.172084	2624	1
GO:0070816	BP	GO:0070816	phosphorylation of RNA polymerase II C-terminal domain	1/113	10/20488	0.0538168	0.213041	0.172084	8621	1
GO:0071281	BP	GO:0071281	cellular response to iron ion	1/113	10/20488	0.0538168	0.213041	0.172084	654	1
GO:0071670	BP	GO:0071670	smooth muscle cell chemotaxis	1/113	10/20488	0.0538168	0.213041	0.172084	199	1
GO:0072203	BP	GO:0072203	cell proliferation involved in metanephros development	1/113	10/20488	0.0538168	0.213041	0.172084	7490	1
GO:0090030	BP	GO:0090030	regulation of steroid hormone biosynthetic process	1/113	10/20488	0.0538168	0.213041	0.172084	654	1
GO:0090715	BP	GO:0090715	immunological memory formation process	1/113	10/20488	0.0538168	0.213041	0.172084	3594	1
GO:1990822	BP	GO:1990822	basic amino acid transmembrane transport	1/113	10/20488	0.0538168	0.213041	0.172084	9056	1
GO:2000425	BP	GO:2000425	regulation of apoptotic cell clearance	1/113	10/20488	0.0538168	0.213041	0.172084	717	1
GO:2000644	BP	GO:2000644	regulation of receptor catabolic process	1/113	10/20488	0.0538168	0.213041	0.172084	348	1
GO:2000833	BP	GO:2000833	positive regulation of steroid hormone secretion	1/113	10/20488	0.0538168	0.213041	0.172084	654	1
GO:0033673	BP	GO:0033673	negative regulation of kinase activity	4/113	257/20488	0.0540622	0.213753	0.172659	7026/348/5062/5788	4
GO:0019915	BP	GO:0019915	lipid storage	2/113	68/20488	0.0542727	0.214065	0.172911	348/32	2
GO:0044304	CC	GO:0044304	main axon	2/113	68/20488	0.0542727	0.214065	0.172911	274/6506	2
GO:0010977	BP	GO:0010977	negative regulation of neuron projection development	3/113	155/20488	0.0544663	0.214309	0.173108	57556/348/10501	3
GO:1901861	BP	GO:1901861	regulation of muscle tissue development	3/113	155/20488	0.0544663	0.214309	0.173108	6909/23493/3488	3
GO:0090257	BP	GO:0090257	regulation of muscle system process	4/113	259/20488	0.0553208	0.21731	0.175533	6915/199/3488/274	4
GO:0042698	BP	GO:0042698	ovulation cycle	2/113	69/20488	0.0556966	0.21731	0.175533	4327/5156	2
GO:0048365	MF	GO:0048365	Rac GTPase binding	2/113	69/20488	0.0556966	0.21731	0.175533	5062/80243	2
GO:0050771	BP	GO:0050771	negative regulation of axonogenesis	2/113	69/20488	0.0556966	0.21731	0.175533	57556/10501	2
GO:0055008	BP	GO:0055008	cardiac muscle tissue morphogenesis	2/113	69/20488	0.0556966	0.21731	0.175533	2022/23493	2
GO:0086003	BP	GO:0086003	cardiac muscle cell contraction	2/113	69/20488	0.0556966	0.21731	0.175533	6444/274	2
GO:2000243	BP	GO:2000243	positive regulation of reproductive process	2/113	69/20488	0.0556966	0.21731	0.175533	85360/7490	2
GO:0051091	BP	GO:0051091	positive regulation of DNA-binding transcription factor activity	4/113	261/20488	0.0565951	0.219053	0.17694	4693/8837/2535/6929	4
GO:0060402	BP	GO:0060402	calcium ion transport into cytosol	3/113	158/20488	0.0570442	0.219053	0.17694	920/2902/5788	3
GO:0002709	BP	GO:0002709	regulation of T cell mediated immunity	2/113	70/20488	0.0571336	0.219053	0.17694	3594/5788	2
GO:0002673	BP	GO:0002673	regulation of acute inflammatory response	3/113	159/20488	0.0579162	0.219053	0.17694	710/3500/717	3
GO:0043647	BP	GO:0043647	inositol phosphate metabolic process	2/113	71/20488	0.0585835	0.219053	0.17694	3635/3705	2
GO:0070491	MF	GO:0070491	repressing transcription factor binding	2/113	71/20488	0.0585835	0.219053	0.17694	79816/6929	2
GO:0002819	BP	GO:0002819	regulation of adaptive immune response	3/113	160/20488	0.0587946	0.219053	0.17694	920/3594/5788	3
GO:0000185	BP	GO:0000185	activation of MAPKKK activity	1/113	11/20488	0.059038	0.219053	0.17694	11184	1
GO:0002116	CC	GO:0002116	semaphorin receptor complex	1/113	11/20488	0.059038	0.219053	0.17694	8828	1
GO:0002638	BP	GO:0002638	negative regulation of immunoglobulin production	1/113	11/20488	0.059038	0.219053	0.17694	933	1
GO:0002923	BP	GO:0002923	regulation of humoral immune response mediated by circulating immunoglobulin	1/113	11/20488	0.059038	0.219053	0.17694	5788	1
GO:0004954	MF	GO:0004954	prostanoid receptor activity	1/113	11/20488	0.059038	0.219053	0.17694	6915	1
GO:0005324	MF	GO:0005324	long-chain fatty acid transporter activity	1/113	11/20488	0.059038	0.219053	0.17694	2170	1
GO:0006853	BP	GO:0006853	carnitine shuttle	1/113	11/20488	0.059038	0.219053	0.17694	32	1
GO:0017146	CC	GO:0017146	NMDA selective glutamate receptor complex	1/113	11/20488	0.059038	0.219053	0.17694	2902	1
GO:0021561	BP	GO:0021561	facial nerve development	1/113	11/20488	0.059038	0.219053	0.17694	8828	1
GO:0021604	BP	GO:0021604	cranial nerve structural organization	1/113	11/20488	0.059038	0.219053	0.17694	8828	1
GO:0021610	BP	GO:0021610	facial nerve morphogenesis	1/113	11/20488	0.059038	0.219053	0.17694	8828	1
GO:0033327	BP	GO:0033327	Leydig cell differentiation	1/113	11/20488	0.059038	0.219053	0.17694	5156	1
GO:0033629	BP	GO:0033629	negative regulation of cell adhesion mediated by integrin	1/113	11/20488	0.059038	0.219053	0.17694	5140	1
GO:0034713	MF	GO:0034713	type I transforming growth factor beta receptor binding	1/113	11/20488	0.059038	0.219053	0.17694	2022	1
GO:0036122	MF	GO:0036122	BMP binding	1/113	11/20488	0.059038	0.219053	0.17694	2022	1
GO:0043117	BP	GO:0043117	positive regulation of vascular permeability	1/113	11/20488	0.059038	0.219053	0.17694	654	1
GO:0043422	MF	GO:0043422	protein kinase B binding	1/113	11/20488	0.059038	0.219053	0.17694	5140	1
GO:0045060	BP	GO:0045060	negative thymic T cell selection	1/113	11/20488	0.059038	0.219053	0.17694	5788	1
GO:0045793	BP	GO:0045793	positive regulation of cell size	1/113	11/20488	0.059038	0.219053	0.17694	10000	1
GO:0046886	BP	GO:0046886	positive regulation of hormone biosynthetic process	1/113	11/20488	0.059038	0.219053	0.17694	654	1
GO:0051561	BP	GO:0051561	positive regulation of mitochondrial calcium ion concentration	1/113	11/20488	0.059038	0.219053	0.17694	7052	1
GO:0055015	BP	GO:0055015	ventricular cardiac muscle cell development	1/113	11/20488	0.059038	0.219053	0.17694	23493	1
GO:0055091	BP	GO:0055091	phospholipid homeostasis	1/113	11/20488	0.059038	0.219053	0.17694	2170	1
GO:0060088	BP	GO:0060088	auditory receptor cell stereocilium organization	1/113	11/20488	0.059038	0.219053	0.17694	4647	1
GO:0060379	BP	GO:0060379	cardiac muscle cell myoblast differentiation	1/113	11/20488	0.059038	0.219053	0.17694	6909	1
GO:0060837	BP	GO:0060837	blood vessel endothelial cell differentiation	1/113	11/20488	0.059038	0.219053	0.17694	23493	1
GO:0060856	BP	GO:0060856	establishment of blood-brain barrier	1/113	11/20488	0.059038	0.219053	0.17694	2022	1
GO:0060947	BP	GO:0060947	cardiac vascular smooth muscle cell differentiation	1/113	11/20488	0.059038	0.219053	0.17694	23493	1
GO:0061314	BP	GO:0061314	Notch signaling involved in heart development	1/113	11/20488	0.059038	0.219053	0.17694	23493	1
GO:0070254	BP	GO:0070254	mucus secretion	1/113	11/20488	0.059038	0.219053	0.17694	54843	1
GO:0070700	MF	GO:0070700	BMP receptor binding	1/113	11/20488	0.059038	0.219053	0.17694	654	1
GO:0090193	BP	GO:0090193	positive regulation of glomerulus development	1/113	11/20488	0.059038	0.219053	0.17694	8837	1
GO:1905245	BP	GO:1905245	regulation of aspartic-type peptidase activity	1/113	11/20488	0.059038	0.219053	0.17694	274	1
GO:1905941	BP	GO:1905941	positive regulation of gonad development	1/113	11/20488	0.059038	0.219053	0.17694	7490	1
GO:1990440	BP	GO:1990440	positive regulation of transcription from RNA polymerase II promoter in response to endoplasmic reticulum stress	1/113	11/20488	0.059038	0.219053	0.17694	90993	1
GO:2000318	BP	GO:2000318	positive regulation of T-helper 17 type immune response	1/113	11/20488	0.059038	0.219053	0.17694	3594	1
GO:0032635	BP	GO:0032635	interleukin-6 production	3/113	161/20488	0.0596793	0.219727	0.177485	3635/3082/199	3
GO:1901981	MF	GO:1901981	phosphatidylinositol phosphate binding	3/113	161/20488	0.0596793	0.219727	0.177485	4900/79156/54843	3
GO:0006305	BP	GO:0006305	DNA alkylation	2/113	72/20488	0.0600461	0.219727	0.177485	7490/2778	2
GO:0006306	BP	GO:0006306	DNA methylation	2/113	72/20488	0.0600461	0.219727	0.177485	7490/2778	2
GO:0042571	CC	GO:0042571	immunoglobulin complex, circulating	2/113	72/20488	0.0600461	0.219727	0.177485	3500/3507	2
GO:1902036	BP	GO:1902036	regulation of hematopoietic stem cell differentiation	2/113	72/20488	0.0600461	0.219727	0.177485	2624/6929	2
GO:0015718	BP	GO:0015718	monocarboxylic acid transport	3/113	162/20488	0.0605702	0.219727	0.177485	348/2170/32	3
GO:0031346	BP	GO:0031346	positive regulation of cell projection organization	5/113	383/20488	0.0610538	0.219727	0.177485	3082/1002/5880/348/8837	5
GO:0031668	BP	GO:0031668	cellular response to extracellular stimulus	4/113	268/20488	0.0611796	0.219727	0.177485	1536/199/5788/6506	4
GO:0008083	MF	GO:0008083	growth factor activity	3/113	163/20488	0.0614674	0.219727	0.177485	6320/3082/654	3
GO:0003208	BP	GO:0003208	cardiac ventricle morphogenesis	2/113	73/20488	0.0615213	0.219727	0.177485	2022/23493	2
GO:0006801	BP	GO:0006801	superoxide metabolic process	2/113	73/20488	0.0615213	0.219727	0.177485	1536/6649	2
GO:0030239	BP	GO:0030239	myofibril assembly	2/113	73/20488	0.0615213	0.219727	0.177485	5156/8837	2
GO:1903524	BP	GO:1903524	positive regulation of blood circulation	2/113	73/20488	0.0615213	0.219727	0.177485	6915/23493	2
GO:0035821	BP	GO:0035821	modification of morphology or physiology of other organism	3/113	164/20488	0.0623709	0.219727	0.177485	6357/920/348	3
GO:0099240	CC	GO:0099240	intrinsic component of synaptic membrane	3/113	164/20488	0.0623709	0.219727	0.177485	8828/2902/6506	3
GO:0001618	MF	GO:0001618	virus receptor activity	2/113	74/20488	0.0630088	0.219727	0.177485	4684/920	2
GO:0006081	BP	GO:0006081	cellular aldehyde metabolic process	2/113	74/20488	0.0630088	0.219727	0.177485	654/9563	2
GO:0015171	MF	GO:0015171	amino acid transmembrane transporter activity	2/113	74/20488	0.0630088	0.219727	0.177485	9056/6506	2
GO:0032418	BP	GO:0032418	lysosome localization	2/113	74/20488	0.0630088	0.219727	0.177485	2624/5880	2
GO:0051145	BP	GO:0051145	smooth muscle cell differentiation	2/113	74/20488	0.0630088	0.219727	0.177485	2022/23493	2
GO:0070373	BP	GO:0070373	negative regulation of ERK1 and ERK2 cascade	2/113	74/20488	0.0630088	0.219727	0.177485	57556/5788	2
GO:0072078	BP	GO:0072078	nephron tubule morphogenesis	2/113	74/20488	0.0630088	0.219727	0.177485	7490/3217	2
GO:0104005	MF	GO:0104005	hijacked molecular function	2/113	74/20488	0.0630088	0.219727	0.177485	4684/920	2
GO:1901617	BP	GO:1901617	organic hydroxy compound biosynthetic process	4/113	271/20488	0.0632031	0.219727	0.177485	114881/348/654/32	4
GO:0019897	CC	GO:0019897	extrinsic component of plasma membrane	3/113	165/20488	0.0632805	0.219727	0.177485	1002/54843/2778	3
GO:0050680	BP	GO:0050680	negative regulation of epithelial cell proliferation	3/113	165/20488	0.0632805	0.219727	0.177485	687/7026/348	3
GO:0090288	BP	GO:0090288	negative regulation of cellular response to growth factor stimulus	3/113	166/20488	0.0641963	0.219727	0.177485	57556/90993/8837	3
GO:0002551	BP	GO:0002551	mast cell chemotaxis	1/113	12/20488	0.0642306	0.219727	0.177485	5880	1
GO:0002921	BP	GO:0002921	negative regulation of humoral immune response	1/113	12/20488	0.0642306	0.219727	0.177485	710	1
GO:0003207	BP	GO:0003207	cardiac chamber formation	1/113	12/20488	0.0642306	0.219727	0.177485	6909	1
GO:0006020	BP	GO:0006020	inositol metabolic process	1/113	12/20488	0.0642306	0.219727	0.177485	3705	1
GO:0014889	BP	GO:0014889	muscle atrophy	1/113	12/20488	0.0642306	0.219727	0.177485	8837	1
GO:0015174	MF	GO:0015174	basic amino acid transmembrane transporter activity	1/113	12/20488	0.0642306	0.219727	0.177485	9056	1
GO:0016175	MF	GO:0016175	superoxide-generating NADPH oxidase activity	1/113	12/20488	0.0642306	0.219727	0.177485	1536	1
GO:0017154	MF	GO:0017154	semaphorin receptor activity	1/113	12/20488	0.0642306	0.219727	0.177485	8828	1
GO:0019908	CC	GO:0019908	nuclear cyclin-dependent protein kinase holoenzyme complex	1/113	12/20488	0.0642306	0.219727	0.177485	8621	1
GO:0030898	MF	GO:0030898	actin-dependent ATPase activity	1/113	12/20488	0.0642306	0.219727	0.177485	4647	1
GO:0031994	MF	GO:0031994	insulin-like growth factor I binding	1/113	12/20488	0.0642306	0.219727	0.177485	3488	1
GO:0033691	MF	GO:0033691	sialic acid binding	1/113	12/20488	0.0642306	0.219727	0.177485	933	1
GO:0033700	BP	GO:0033700	phospholipid efflux	1/113	12/20488	0.0642306	0.219727	0.177485	348	1
GO:0034309	BP	GO:0034309	primary alcohol biosynthetic process	1/113	12/20488	0.0642306	0.219727	0.177485	654	1
GO:0034372	BP	GO:0034372	very-low-density lipoprotein particle remodeling	1/113	12/20488	0.0642306	0.219727	0.177485	348	1
GO:0034595	MF	GO:0034595	phosphatidylinositol phosphate 5-phosphatase activity	1/113	12/20488	0.0642306	0.219727	0.177485	3635	1
GO:0043383	BP	GO:0043383	negative T cell selection	1/113	12/20488	0.0642306	0.219727	0.177485	5788	1
GO:0048302	BP	GO:0048302	regulation of isotype switching to IgG isotypes	1/113	12/20488	0.0642306	0.219727	0.177485	5788	1
GO:0048934	BP	GO:0048934	peripheral nervous system neuron differentiation	1/113	12/20488	0.0642306	0.219727	0.177485	2115	1
GO:0048935	BP	GO:0048935	peripheral nervous system neuron development	1/113	12/20488	0.0642306	0.219727	0.177485	2115	1
GO:0060368	BP	GO:0060368	regulation of Fc receptor mediated stimulatory signaling pathway	1/113	12/20488	0.0642306	0.219727	0.177485	5788	1
GO:0060391	BP	GO:0060391	positive regulation of SMAD protein signal transduction	1/113	12/20488	0.0642306	0.219727	0.177485	654	1
GO:0060707	BP	GO:0060707	trophoblast giant cell differentiation	1/113	12/20488	0.0642306	0.219727	0.177485	7026	1
GO:0060788	BP	GO:0060788	ectodermal placode formation	1/113	12/20488	0.0642306	0.219727	0.177485	6909	1
GO:0061450	BP	GO:0061450	trophoblast cell migration	1/113	12/20488	0.0642306	0.219727	0.177485	85360	1
GO:0070486	BP	GO:0070486	leukocyte aggregation	1/113	12/20488	0.0642306	0.219727	0.177485	5880	1
GO:0070572	BP	GO:0070572	positive regulation of neuron projection regeneration	1/113	12/20488	0.0642306	0.219727	0.177485	3082	1
GO:0071073	BP	GO:0071073	positive regulation of phospholipid biosynthetic process	1/113	12/20488	0.0642306	0.219727	0.177485	2170	1
GO:0071679	BP	GO:0071679	commissural neuron axon guidance	1/113	12/20488	0.0642306	0.219727	0.177485	4684	1
GO:0071697	BP	GO:0071697	ectodermal placode morphogenesis	1/113	12/20488	0.0642306	0.219727	0.177485	6909	1
GO:0072540	BP	GO:0072540	T-helper 17 cell lineage commitment	1/113	12/20488	0.0642306	0.219727	0.177485	3594	1
GO:0072578	BP	GO:0072578	neurotransmitter-gated ion channel clustering	1/113	12/20488	0.0642306	0.219727	0.177485	348	1
GO:0090209	BP	GO:0090209	negative regulation of triglyceride metabolic process	1/113	12/20488	0.0642306	0.219727	0.177485	348	1
GO:0097090	BP	GO:0097090	presynaptic membrane organization	1/113	12/20488	0.0642306	0.219727	0.177485	348	1
GO:0097284	BP	GO:0097284	hepatocyte apoptotic process	1/113	12/20488	0.0642306	0.219727	0.177485	8837	1
GO:0097531	BP	GO:0097531	mast cell migration	1/113	12/20488	0.0642306	0.219727	0.177485	5880	1
GO:1901163	BP	GO:1901163	regulation of trophoblast cell migration	1/113	12/20488	0.0642306	0.219727	0.177485	85360	1
GO:1901298	BP	GO:1901298	regulation of hydrogen peroxide-mediated programmed cell death	1/113	12/20488	0.0642306	0.219727	0.177485	3082	1
GO:1902950	BP	GO:1902950	regulation of dendritic spine maintenance	1/113	12/20488	0.0642306	0.219727	0.177485	348	1
GO:2000105	BP	GO:2000105	positive regulation of DNA-dependent DNA replication	1/113	12/20488	0.0642306	0.219727	0.177485	1017	1
GO:0002200	BP	GO:0002200	somatic diversification of immune receptors	2/113	75/20488	0.0645085	0.219727	0.177485	5788/6929	2
GO:0003281	BP	GO:0003281	ventricular septum development	2/113	75/20488	0.0645085	0.219727	0.177485	23493/2535	2
GO:0006695	BP	GO:0006695	cholesterol biosynthetic process	2/113	75/20488	0.0645085	0.219727	0.177485	348/32	2
GO:0021536	BP	GO:0021536	diencephalon development	2/113	75/20488	0.0645085	0.219727	0.177485	2624/8828	2
GO:0150076	BP	GO:0150076	neuroinflammatory response	2/113	75/20488	0.0645085	0.219727	0.177485	199/5788	2
GO:0043270	BP	GO:0043270	positive regulation of ion transport	4/113	275/20488	0.0659557	0.219727	0.177485	920/348/2170/2902	4
GO:0001937	BP	GO:0001937	negative regulation of endothelial cell proliferation	2/113	76/20488	0.0660201	0.219727	0.177485	7026/348	2
GO:0007492	BP	GO:0007492	endoderm development	2/113	76/20488	0.0660201	0.219727	0.177485	1291/4323	2
GO:0030670	CC	GO:0030670	phagocytic vesicle membrane	2/113	76/20488	0.0660201	0.219727	0.177485	1536/5880	2
GO:0034987	MF	GO:0034987	immunoglobulin receptor binding	2/113	76/20488	0.0660201	0.219727	0.177485	3500/3507	2
GO:0042310	BP	GO:0042310	vasoconstriction	2/113	76/20488	0.0660201	0.219727	0.177485	6915/3363	2
GO:0045454	BP	GO:0045454	cell redox homeostasis	2/113	76/20488	0.0660201	0.219727	0.177485	1536/5880	2
GO:0072088	BP	GO:0072088	nephron epithelium morphogenesis	2/113	76/20488	0.0660201	0.219727	0.177485	7490/3217	2
GO:1902653	BP	GO:1902653	secondary alcohol biosynthetic process	2/113	76/20488	0.0660201	0.219727	0.177485	348/32	2
GO:0050806	BP	GO:0050806	positive regulation of synaptic transmission	3/113	168/20488	0.0660464	0.219727	0.177485	4900/348/2902	3
GO:0030133	CC	GO:0030133	transport vesicle	5/113	392/20488	0.066061	0.219727	0.177485	4900/274/54843/2902/78992	5
GO:0048660	BP	GO:0048660	regulation of smooth muscle cell proliferation	3/113	169/20488	0.0669806	0.219727	0.177485	199/3488/7052	3
GO:0050728	BP	GO:0050728	negative regulation of inflammatory response	3/113	169/20488	0.0669806	0.219727	0.177485	3082/348/5788	3
GO:0060538	BP	GO:0060538	skeletal muscle organ development	3/113	169/20488	0.0669806	0.219727	0.177485	7490/7026/8837	3
GO:0008344	BP	GO:0008344	adult locomotory behavior	2/113	77/20488	0.0675437	0.219727	0.177485	2902/80243	2
GO:0035050	BP	GO:0035050	embryonic heart tube development	2/113	77/20488	0.0675437	0.219727	0.177485	2022/6909	2
GO:0031225	CC	GO:0031225	anchored component of membrane	3/113	170/20488	0.0679209	0.219727	0.177485	8794/4684/64386	3
GO:0031256	CC	GO:0031256	leading edge membrane	3/113	170/20488	0.0679209	0.219727	0.177485	199/5141/6506	3
GO:0010634	BP	GO:0010634	positive regulation of epithelial cell migration	3/113	171/20488	0.0688672	0.219727	0.177485	2624/8828/10000	3
GO:0048659	BP	GO:0048659	smooth muscle cell proliferation	3/113	171/20488	0.0688672	0.219727	0.177485	199/3488/7052	3
GO:0060401	BP	GO:0060401	cytosolic calcium ion transport	3/113	171/20488	0.0688672	0.219727	0.177485	920/2902/5788	3
GO:0016607	CC	GO:0016607	nuclear speck	5/113	397/20488	0.0689398	0.219727	0.177485	7490/6915/8621/2122/6929	5
GO:0001540	MF	GO:0001540	amyloid-beta binding	2/113	78/20488	0.0690788	0.219727	0.177485	348/2902	2
GO:0008306	BP	GO:0008306	associative learning	2/113	78/20488	0.0690788	0.219727	0.177485	4900/2902	2
GO:0021954	BP	GO:0021954	central nervous system neuron development	2/113	78/20488	0.0690788	0.219727	0.177485	2624/8828	2
GO:0055021	BP	GO:0055021	regulation of cardiac muscle tissue growth	2/113	78/20488	0.0690788	0.219727	0.177485	6909/23493	2
GO:0061333	BP	GO:0061333	renal tubule morphogenesis	2/113	78/20488	0.0690788	0.219727	0.177485	7490/3217	2
GO:0072028	BP	GO:0072028	nephron morphogenesis	2/113	78/20488	0.0690788	0.219727	0.177485	7490/3217	2
GO:0072347	BP	GO:0072347	response to anesthetic	2/113	78/20488	0.0690788	0.219727	0.177485	199/2902	2
GO:0090398	BP	GO:0090398	cellular senescence	2/113	78/20488	0.0690788	0.219727	0.177485	6909/10000	2
GO:0001608	MF	GO:0001608	G protein-coupled nucleotide receptor activity	1/113	13/20488	0.0693947	0.219727	0.177485	27334	1
GO:0001845	BP	GO:0001845	phagolysosome assembly	1/113	13/20488	0.0693947	0.219727	0.177485	4647	1
GO:0001867	BP	GO:0001867	complement activation, lectin pathway	1/113	13/20488	0.0693947	0.219727	0.177485	710	1
GO:0001967	BP	GO:0001967	suckling behavior	1/113	13/20488	0.0693947	0.219727	0.177485	2902	1
GO:0002093	BP	GO:0002093	auditory receptor cell morphogenesis	1/113	13/20488	0.0693947	0.219727	0.177485	4647	1
GO:0003084	BP	GO:0003084	positive regulation of systemic arterial blood pressure	1/113	13/20488	0.0693947	0.219727	0.177485	7026	1
GO:0006705	BP	GO:0006705	mineralocorticoid biosynthetic process	1/113	13/20488	0.0693947	0.219727	0.177485	654	1
GO:0006707	BP	GO:0006707	cholesterol catabolic process	1/113	13/20488	0.0693947	0.219727	0.177485	348	1
GO:0008212	BP	GO:0008212	mineralocorticoid metabolic process	1/113	13/20488	0.0693947	0.219727	0.177485	654	1
GO:0008417	MF	GO:0008417	fucosyltransferase activity	1/113	13/20488	0.0693947	0.219727	0.177485	23275	1
GO:0009313	BP	GO:0009313	oligosaccharide catabolic process	1/113	13/20488	0.0693947	0.219727	0.177485	10825	1
GO:0010839	BP	GO:0010839	negative regulation of keratinocyte proliferation	1/113	13/20488	0.0693947	0.219727	0.177485	687	1
GO:0010872	BP	GO:0010872	regulation of cholesterol esterification	1/113	13/20488	0.0693947	0.219727	0.177485	348	1
GO:0014745	BP	GO:0014745	negative regulation of muscle adaptation	1/113	13/20488	0.0693947	0.219727	0.177485	3488	1
GO:0014842	BP	GO:0014842	regulation of skeletal muscle satellite cell proliferation	1/113	13/20488	0.0693947	0.219727	0.177485	8837	1
GO:0016127	BP	GO:0016127	sterol catabolic process	1/113	13/20488	0.0693947	0.219727	0.177485	348	1
GO:0016580	CC	GO:0016580	Sin3 complex	1/113	13/20488	0.0693947	0.219727	0.177485	23493	1
GO:0032045	CC	GO:0032045	guanyl-nucleotide exchange factor complex	1/113	13/20488	0.0693947	0.219727	0.177485	5140	1
GO:0032488	BP	GO:0032488	Cdc42 protein signal transduction	1/113	13/20488	0.0693947	0.219727	0.177485	348	1
GO:0034374	BP	GO:0034374	low-density lipoprotein particle remodeling	1/113	13/20488	0.0693947	0.219727	0.177485	348	1
GO:0035589	BP	GO:0035589	G protein-coupled purinergic nucleotide receptor signaling pathway	1/113	13/20488	0.0693947	0.219727	0.177485	27334	1
GO:0035641	BP	GO:0035641	locomotory exploration behavior	1/113	13/20488	0.0693947	0.219727	0.177485	348	1
GO:0035723	BP	GO:0035723	interleukin-15-mediated signaling pathway	1/113	13/20488	0.0693947	0.219727	0.177485	920	1
GO:0042043	MF	GO:0042043	neurexin family protein binding	1/113	13/20488	0.0693947	0.219727	0.177485	54843	1
GO:0042627	CC	GO:0042627	chylomicron	1/113	13/20488	0.0693947	0.219727	0.177485	348	1
GO:0043240	CC	GO:0043240	Fanconi anaemia nuclear complex	1/113	13/20488	0.0693947	0.219727	0.177485	2175	1
GO:0043568	BP	GO:0043568	positive regulation of insulin-like growth factor receptor signaling pathway	1/113	13/20488	0.0693947	0.219727	0.177485	3488	1
GO:0045028	MF	GO:0045028	G protein-coupled purinergic nucleotide receptor activity	1/113	13/20488	0.0693947	0.219727	0.177485	27334	1
GO:0045059	BP	GO:0045059	positive thymic T cell selection	1/113	13/20488	0.0693947	0.219727	0.177485	5788	1
GO:0045759	BP	GO:0045759	negative regulation of action potential	1/113	13/20488	0.0693947	0.219727	0.177485	274	1
GO:0045779	BP	GO:0045779	negative regulation of bone resorption	1/113	13/20488	0.0693947	0.219727	0.177485	3635	1
GO:0048291	BP	GO:0048291	isotype switching to IgG isotypes	1/113	13/20488	0.0693947	0.219727	0.177485	5788	1
GO:0048711	BP	GO:0048711	positive regulation of astrocyte differentiation	1/113	13/20488	0.0693947	0.219727	0.177485	274	1
GO:0060100	BP	GO:0060100	positive regulation of phagocytosis, engulfment	1/113	13/20488	0.0693947	0.219727	0.177485	2624	1
GO:0060347	BP	GO:0060347	heart trabecula formation	1/113	13/20488	0.0693947	0.219727	0.177485	23493	1
GO:0070208	BP	GO:0070208	protein heterotrimerization	1/113	13/20488	0.0693947	0.219727	0.177485	1291	1
GO:0071350	BP	GO:0071350	cellular response to interleukin-15	1/113	13/20488	0.0693947	0.219727	0.177485	920	1
GO:0071696	BP	GO:0071696	ectodermal placode development	1/113	13/20488	0.0693947	0.219727	0.177485	6909	1
GO:0090179	BP	GO:0090179	planar cell polarity pathway involved in neural tube closure	1/113	13/20488	0.0693947	0.219727	0.177485	2535	1
GO:0090713	BP	GO:0090713	immunological memory process	1/113	13/20488	0.0693947	0.219727	0.177485	3594	1
GO:0098712	BP	GO:0098712	L-glutamate import across plasma membrane	1/113	13/20488	0.0693947	0.219727	0.177485	6506	1
GO:0106019	MF	GO:0106019	phosphatidylinositol-4,5-bisphosphate phosphatase activity	1/113	13/20488	0.0693947	0.219727	0.177485	3635	1
GO:1900272	BP	GO:1900272	negative regulation of long-term synaptic potentiation	1/113	13/20488	0.0693947	0.219727	0.177485	348	1
GO:1902285	BP	GO:1902285	semaphorin-plexin signaling pathway involved in neuron projection guidance	1/113	13/20488	0.0693947	0.219727	0.177485	8828	1
GO:1902947	BP	GO:1902947	regulation of tau-protein kinase activity	1/113	13/20488	0.0693947	0.219727	0.177485	3082	1
GO:1905155	BP	GO:1905155	positive regulation of membrane invagination	1/113	13/20488	0.0693947	0.219727	0.177485	2624	1
GO:2000194	BP	GO:2000194	regulation of female gonad development	1/113	13/20488	0.0693947	0.219727	0.177485	7490	1
GO:0001664	MF	GO:0001664	G protein-coupled receptor binding	4/113	280/20488	0.0694834	0.219727	0.177485	6357/51704/4693/2778	4
GO:0060047	BP	GO:0060047	heart contraction	4/113	280/20488	0.0694834	0.219727	0.177485	6909/6444/23493/274	4
GO:0030324	BP	GO:0030324	lung development	3/113	172/20488	0.0698195	0.220575	0.17817	3488/5156/4323	3
GO:0010976	BP	GO:0010976	positive regulation of neuron projection development	4/113	281/20488	0.0702005	0.221564	0.178969	3082/1002/348/8837	4
GO:0019199	MF	GO:0019199	transmembrane receptor protein kinase activity	2/113	79/20488	0.0706255	0.222258	0.179529	8828/5156	2
GO:0043536	BP	GO:0043536	positive regulation of blood vessel endothelial cell migration	2/113	79/20488	0.0706255	0.222258	0.179529	2624/10000	2
GO:0043537	BP	GO:0043537	negative regulation of blood vessel endothelial cell migration	2/113	79/20488	0.0706255	0.222258	0.179529	6915/348	2
GO:0010876	BP	GO:0010876	lipid localization	5/113	400/20488	0.0707002	0.222279	0.179546	114881/348/654/2170/32	5
GO:0016528	CC	GO:0016528	sarcoplasm	2/113	80/20488	0.0721834	0.224143	0.181052	6444/2170	2
GO:0022617	BP	GO:0022617	extracellular matrix disassembly	2/113	80/20488	0.0721834	0.224143	0.181052	4327/4323	2
GO:0030295	MF	GO:0030295	protein kinase activator activity	2/113	80/20488	0.0721834	0.224143	0.181052	51704/5062	2
GO:0035591	MF	GO:0035591	signaling adaptor activity	2/113	80/20488	0.0721834	0.224143	0.181052	4068/1124	2
GO:0046165	BP	GO:0046165	alcohol biosynthetic process	3/113	175/20488	0.0727123	0.224143	0.181052	348/654/32	3
GO:0051348	BP	GO:0051348	negative regulation of transferase activity	4/113	285/20488	0.0731071	0.224143	0.181052	7026/348/5062/5788	4
GO:0030323	BP	GO:0030323	respiratory tube development	3/113	176/20488	0.0736884	0.224143	0.181052	3488/5156/4323	3
GO:0043900	BP	GO:0043900	regulation of multi-organism process	5/113	405/20488	0.0736892	0.224143	0.181052	85360/920/348/654/3594	5
GO:0016126	BP	GO:0016126	sterol biosynthetic process	2/113	81/20488	0.0737525	0.224143	0.181052	348/32	2
GO:0034109	BP	GO:0034109	homotypic cell-cell adhesion	2/113	81/20488	0.0737525	0.224143	0.181052	5156/2778	2
GO:0060828	BP	GO:0060828	regulation of canonical Wnt signaling pathway	4/113	286/20488	0.0738432	0.224143	0.181052	51704/348/5218/79816	4
GO:0003188	BP	GO:0003188	heart valve formation	1/113	14/20488	0.0745307	0.224143	0.181052	23493	1
GO:0003214	BP	GO:0003214	cardiac left ventricle morphogenesis	1/113	14/20488	0.0745307	0.224143	0.181052	23493	1
GO:0005283	MF	GO:0005283	amino acid:sodium symporter activity	1/113	14/20488	0.0745307	0.224143	0.181052	6506	1
GO:0005313	MF	GO:0005313	L-glutamate transmembrane transporter activity	1/113	14/20488	0.0745307	0.224143	0.181052	6506	1
GO:0009214	BP	GO:0009214	cyclic nucleotide catabolic process	1/113	14/20488	0.0745307	0.224143	0.181052	5141	1
GO:0010421	BP	GO:0010421	hydrogen peroxide-mediated programmed cell death	1/113	14/20488	0.0745307	0.224143	0.181052	3082	1
GO:0010935	BP	GO:0010935	regulation of macrophage cytokine production	1/113	14/20488	0.0745307	0.224143	0.181052	51704	1
GO:0014841	BP	GO:0014841	skeletal muscle satellite cell proliferation	1/113	14/20488	0.0745307	0.224143	0.181052	8837	1
GO:0014857	BP	GO:0014857	regulation of skeletal muscle cell proliferation	1/113	14/20488	0.0745307	0.224143	0.181052	8837	1
GO:0015172	MF	GO:0015172	acidic amino acid transmembrane transporter activity	1/113	14/20488	0.0745307	0.224143	0.181052	6506	1
GO:0015926	MF	GO:0015926	glucosidase activity	1/113	14/20488	0.0745307	0.224143	0.181052	80162	1
GO:0030673	CC	GO:0030673	axolemma	1/113	14/20488	0.0745307	0.224143	0.181052	6506	1
GO:0032802	BP	GO:0032802	low-density lipoprotein particle receptor catabolic process	1/113	14/20488	0.0745307	0.224143	0.181052	348	1
GO:0034362	CC	GO:0034362	low-density lipoprotein particle	1/113	14/20488	0.0745307	0.224143	0.181052	348	1
GO:0034370	BP	GO:0034370	triglyceride-rich lipoprotein particle remodeling	1/113	14/20488	0.0745307	0.224143	0.181052	348	1
GO:0035497	MF	GO:0035497	cAMP response element binding	1/113	14/20488	0.0745307	0.224143	0.181052	90993	1
GO:0036041	MF	GO:0036041	long-chain fatty acid binding	1/113	14/20488	0.0745307	0.224143	0.181052	2170	1
GO:0046479	BP	GO:0046479	glycosphingolipid catabolic process	1/113	14/20488	0.0745307	0.224143	0.181052	10825	1
GO:0046629	BP	GO:0046629	gamma-delta T cell activation	1/113	14/20488	0.0745307	0.224143	0.181052	5788	1
GO:0048185	MF	GO:0048185	activin binding	1/113	14/20488	0.0745307	0.224143	0.181052	2022	1
GO:0051938	BP	GO:0051938	L-glutamate import	1/113	14/20488	0.0745307	0.224143	0.181052	6506	1
GO:0052745	MF	GO:0052745	inositol phosphate phosphatase activity	1/113	14/20488	0.0745307	0.224143	0.181052	3635	1
GO:0060911	BP	GO:0060911	cardiac cell fate commitment	1/113	14/20488	0.0745307	0.224143	0.181052	7490	1
GO:0070672	BP	GO:0070672	response to interleukin-15	1/113	14/20488	0.0745307	0.224143	0.181052	920	1
GO:0071361	BP	GO:0071361	cellular response to ethanol	1/113	14/20488	0.0745307	0.224143	0.181052	1536	1
GO:0072216	BP	GO:0072216	positive regulation of metanephros development	1/113	14/20488	0.0745307	0.224143	0.181052	7490	1
GO:0090178	BP	GO:0090178	regulation of establishment of planar polarity involved in neural tube closure	1/113	14/20488	0.0745307	0.224143	0.181052	2535	1
GO:0097154	BP	GO:0097154	GABAergic neuron differentiation	1/113	14/20488	0.0745307	0.224143	0.181052	2624	1
GO:0097468	BP	GO:0097468	programmed cell death in response to reactive oxygen species	1/113	14/20488	0.0745307	0.224143	0.181052	3082	1
GO:1900747	BP	GO:1900747	negative regulation of vascular endothelial growth factor signaling pathway	1/113	14/20488	0.0745307	0.224143	0.181052	57556	1
GO:1901213	BP	GO:1901213	regulation of transcription from RNA polymerase II promoter involved in heart development	1/113	14/20488	0.0745307	0.224143	0.181052	6909	1
GO:1901626	BP	GO:1901626	regulation of postsynaptic membrane organization	1/113	14/20488	0.0745307	0.224143	0.181052	348	1
GO:1905064	BP	GO:1905064	negative regulation of vascular smooth muscle cell differentiation	1/113	14/20488	0.0745307	0.224143	0.181052	23493	1
GO:1905651	BP	GO:1905651	regulation of artery morphogenesis	1/113	14/20488	0.0745307	0.224143	0.181052	10000	1
GO:2000345	BP	GO:2000345	regulation of hepatocyte proliferation	1/113	14/20488	0.0745307	0.224143	0.181052	8837	1
GO:2001212	BP	GO:2001212	regulation of vasculogenesis	1/113	14/20488	0.0745307	0.224143	0.181052	23493	1
GO:0030135	CC	GO:0030135	coated vesicle	4/113	289/20488	0.0760744	0.227401	0.183684	4900/920/348/2535	4
GO:0048736	BP	GO:0048736	appendage development	3/113	179/20488	0.0766518	0.227401	0.183684	6909/7026/2778	3
GO:0060173	BP	GO:0060173	limb development	3/113	179/20488	0.0766518	0.227401	0.183684	6909/7026/2778	3
GO:2001235	BP	GO:2001235	positive regulation of apoptotic signaling pathway	3/113	179/20488	0.0766518	0.227401	0.183684	79156/5062/5788	3
GO:0003015	BP	GO:0003015	heart process	4/113	290/20488	0.0768257	0.227401	0.183684	6909/6444/23493/274	4
GO:0005902	CC	GO:0005902	microvillus	2/113	83/20488	0.0769234	0.227401	0.183684	4647/5156	2
GO:0045582	BP	GO:0045582	positive regulation of T cell differentiation	2/113	83/20488	0.0769234	0.227401	0.183684	3594/5788	2
GO:0060218	BP	GO:0060218	hematopoietic stem cell differentiation	2/113	83/20488	0.0769234	0.227401	0.183684	2624/6929	2
GO:1901879	BP	GO:1901879	regulation of protein depolymerization	2/113	83/20488	0.0769234	0.227401	0.183684	119/10763	2
GO:0019887	MF	GO:0019887	protein kinase regulator activity	3/113	180/20488	0.0776512	0.227401	0.183684	51704/5880/5062	3
GO:0071466	BP	GO:0071466	cellular response to xenobiotic stimulus	3/113	180/20488	0.0776512	0.227401	0.183684	199/2902/8837	3
GO:0090287	BP	GO:0090287	regulation of cellular response to growth factor stimulus	4/113	292/20488	0.0783394	0.227401	0.183684	2022/57556/90993/8837	4
GO:0006910	BP	GO:0006910	phagocytosis, recognition	2/113	84/20488	0.0785249	0.227401	0.183684	3500/3507	2
GO:0014910	BP	GO:0014910	regulation of smooth muscle cell migration	2/113	84/20488	0.0785249	0.227401	0.183684	199/3488	2
GO:0050886	BP	GO:0050886	endocrine process	2/113	84/20488	0.0785249	0.227401	0.183684	654/2778	2
GO:0097756	BP	GO:0097756	negative regulation of blood vessel diameter	2/113	84/20488	0.0785249	0.227401	0.183684	6915/3363	2
GO:0048015	BP	GO:0048015	phosphatidylinositol-mediated signaling	3/113	181/20488	0.0786564	0.227401	0.183684	3082/5156/80243	3
GO:0002483	BP	GO:0002483	antigen processing and presentation of endogenous peptide antigen	1/113	15/20488	0.0796385	0.227401	0.183684	51752	1
GO:0004953	MF	GO:0004953	icosanoid receptor activity	1/113	15/20488	0.0796385	0.227401	0.183684	6915	1
GO:0005161	MF	GO:0005161	platelet-derived growth factor receptor binding	1/113	15/20488	0.0796385	0.227401	0.183684	5156	1
GO:0006098	BP	GO:0006098	pentose-phosphate shunt	1/113	15/20488	0.0796385	0.227401	0.183684	9563	1
GO:0007351	BP	GO:0007351	tripartite regional subdivision	1/113	15/20488	0.0796385	0.227401	0.183684	7490	1
GO:0007638	BP	GO:0007638	mechanosensory behavior	1/113	15/20488	0.0796385	0.227401	0.183684	2115	1
GO:0008595	BP	GO:0008595	anterior/posterior axis specification, embryo	1/113	15/20488	0.0796385	0.227401	0.183684	7490	1
GO:0010455	BP	GO:0010455	positive regulation of cell fate commitment	1/113	15/20488	0.0796385	0.227401	0.183684	3594	1
GO:0012510	CC	GO:0012510	trans-Golgi network transport vesicle membrane	1/113	15/20488	0.0796385	0.227401	0.183684	4900	1
GO:0014856	BP	GO:0014856	skeletal muscle cell proliferation	1/113	15/20488	0.0796385	0.227401	0.183684	8837	1
GO:0015802	BP	GO:0015802	basic amino acid transport	1/113	15/20488	0.0796385	0.227401	0.183684	9056	1
GO:0016594	MF	GO:0016594	glycine binding	1/113	15/20488	0.0796385	0.227401	0.183684	2902	1
GO:0019215	MF	GO:0019215	intermediate filament binding	1/113	15/20488	0.0796385	0.227401	0.183684	10763	1
GO:0019885	BP	GO:0019885	antigen processing and presentation of endogenous peptide antigen via MHC class I	1/113	15/20488	0.0796385	0.227401	0.183684	51752	1
GO:0030852	BP	GO:0030852	regulation of granulocyte differentiation	1/113	15/20488	0.0796385	0.227401	0.183684	3635	1
GO:0032352	BP	GO:0032352	positive regulation of hormone metabolic process	1/113	15/20488	0.0796385	0.227401	0.183684	654	1
GO:0033008	BP	GO:0033008	positive regulation of mast cell activation involved in immune response	1/113	15/20488	0.0796385	0.227401	0.183684	2624	1
GO:0033151	BP	GO:0033151	V(D)J recombination	1/113	15/20488	0.0796385	0.227401	0.183684	6929	1
GO:0033268	CC	GO:0033268	node of Ranvier	1/113	15/20488	0.0796385	0.227401	0.183684	274	1
GO:0034380	BP	GO:0034380	high-density lipoprotein particle assembly	1/113	15/20488	0.0796385	0.227401	0.183684	348	1
GO:0042159	BP	GO:0042159	lipoprotein catabolic process	1/113	15/20488	0.0796385	0.227401	0.183684	348	1
GO:0043020	CC	GO:0043020	NADPH oxidase complex	1/113	15/20488	0.0796385	0.227401	0.183684	1536	1
GO:0043306	BP	GO:0043306	positive regulation of mast cell degranulation	1/113	15/20488	0.0796385	0.227401	0.183684	2624	1
GO:0046184	BP	GO:0046184	aldehyde biosynthetic process	1/113	15/20488	0.0796385	0.227401	0.183684	654	1
GO:0046851	BP	GO:0046851	negative regulation of bone remodeling	1/113	15/20488	0.0796385	0.227401	0.183684	3635	1
GO:0048569	BP	GO:0048569	post-embryonic animal organ development	1/113	15/20488	0.0796385	0.227401	0.183684	4647	1
GO:0051044	BP	GO:0051044	positive regulation of membrane protein ectodomain proteolysis	1/113	15/20488	0.0796385	0.227401	0.183684	348	1
GO:0055089	BP	GO:0055089	fatty acid homeostasis	1/113	15/20488	0.0796385	0.227401	0.183684	348	1
GO:0060099	BP	GO:0060099	regulation of phagocytosis, engulfment	1/113	15/20488	0.0796385	0.227401	0.183684	2624	1
GO:0060134	BP	GO:0060134	prepulse inhibition	1/113	15/20488	0.0796385	0.227401	0.183684	2902	1
GO:0060841	BP	GO:0060841	venous blood vessel development	1/113	15/20488	0.0796385	0.227401	0.183684	2022	1
GO:0072075	BP	GO:0072075	metanephric mesenchyme development	1/113	15/20488	0.0796385	0.227401	0.183684	7490	1
GO:0072148	BP	GO:0072148	epithelial cell fate commitment	1/113	15/20488	0.0796385	0.227401	0.183684	7026	1
GO:0090177	BP	GO:0090177	establishment of planar polarity involved in neural tube closure	1/113	15/20488	0.0796385	0.227401	0.183684	2535	1
GO:0090197	BP	GO:0090197	positive regulation of chemokine secretion	1/113	15/20488	0.0796385	0.227401	0.183684	199	1
GO:0097153	MF	GO:0097153	cysteine-type endopeptidase activity involved in apoptotic process	1/113	15/20488	0.0796385	0.227401	0.183684	8837	1
GO:1902514	BP	GO:1902514	regulation of calcium ion transmembrane transport via high voltage-gated calcium channel	1/113	15/20488	0.0796385	0.227401	0.183684	274	1
GO:1902548	BP	GO:1902548	negative regulation of cellular response to vascular endothelial growth factor stimulus	1/113	15/20488	0.0796385	0.227401	0.183684	57556	1
GO:1905065	BP	GO:1905065	positive regulation of vascular smooth muscle cell differentiation	1/113	15/20488	0.0796385	0.227401	0.183684	2022	1
GO:0008217	BP	GO:0008217	regulation of blood pressure	3/113	182/20488	0.0796673	0.227401	0.183684	6915/7026/51752	3
GO:0030041	BP	GO:0030041	actin filament polymerization	3/113	182/20488	0.0796673	0.227401	0.183684	119/199/274	3
GO:0009798	BP	GO:0009798	axis specification	2/113	85/20488	0.0801369	0.227942	0.18412	7490/23493	2
GO:0033613	MF	GO:0033613	activating transcription factor binding	2/113	85/20488	0.0801369	0.227942	0.18412	6909/23493	2
GO:0043178	MF	GO:0043178	alcohol binding	2/113	85/20488	0.0801369	0.227942	0.18412	114881/348	2
GO:1901532	BP	GO:1901532	regulation of hematopoietic progenitor cell differentiation	2/113	85/20488	0.0801369	0.227942	0.18412	2624/6929	2
GO:0030099	BP	GO:0030099	myeloid cell differentiation	5/113	416/20488	0.0805058	0.228768	0.184787	2624/3635/920/2778/3217	5
GO:0042277	MF	GO:0042277	peptide binding	4/113	295/20488	0.0806381	0.228768	0.184787	348/3842/51752/2902	4
GO:0048511	BP	GO:0048511	rhythmic process	4/113	295/20488	0.0806381	0.228768	0.184787	687/4327/5156/3363	4
GO:0048017	BP	GO:0048017	inositol lipid-mediated signaling	3/113	184/20488	0.0817061	0.230541	0.18622	3082/5156/80243	3
GO:0003333	BP	GO:0003333	amino acid transmembrane transport	2/113	86/20488	0.0817592	0.230541	0.18622	9056/6506	2
GO:0016209	MF	GO:0016209	antioxidant activity	2/113	86/20488	0.0817592	0.230541	0.18622	348/6649	2
GO:0019209	MF	GO:0019209	kinase activator activity	2/113	86/20488	0.0817592	0.230541	0.18622	51704/5062	2
GO:0030101	BP	GO:0030101	natural killer cell activation	2/113	86/20488	0.0817592	0.230541	0.18622	57823/5788	2
GO:0032760	BP	GO:0032760	positive regulation of tumor necrosis factor production	2/113	86/20488	0.0817592	0.230541	0.18622	1536/5788	2
GO:0060291	BP	GO:0060291	long-term synaptic potentiation	2/113	86/20488	0.0817592	0.230541	0.18622	4900/348	2
GO:1903522	BP	GO:1903522	regulation of blood circulation	4/113	297/20488	0.0821892	0.231549	0.187034	6909/6915/23493/274	4
GO:0007369	BP	GO:0007369	gastrulation	3/113	185/20488	0.082734	0.231549	0.187034	23275/1291/4323	3
GO:0002690	BP	GO:0002690	positive regulation of leukocyte chemotaxis	2/113	87/20488	0.0833917	0.231549	0.187034	5880/199	2
GO:0014068	BP	GO:0014068	positive regulation of phosphatidylinositol 3-kinase signaling	2/113	87/20488	0.0833917	0.231549	0.187034	3082/5156	2
GO:0045844	BP	GO:0045844	positive regulation of striated muscle tissue development	2/113	87/20488	0.0833917	0.231549	0.187034	6909/23493	2
GO:0048636	BP	GO:0048636	positive regulation of muscle organ development	2/113	87/20488	0.0833917	0.231549	0.187034	6909/23493	2
GO:0002295	BP	GO:0002295	T-helper cell lineage commitment	1/113	16/20488	0.0847184	0.231549	0.187034	3594	1
GO:0005149	MF	GO:0005149	interleukin-1 receptor binding	1/113	16/20488	0.0847184	0.231549	0.187034	51752	1
GO:0005159	MF	GO:0005159	insulin-like growth factor receptor binding	1/113	16/20488	0.0847184	0.231549	0.187034	2778	1
GO:0006004	BP	GO:0006004	fucose metabolic process	1/113	16/20488	0.0847184	0.231549	0.187034	23275	1
GO:0008191	MF	GO:0008191	metalloendopeptidase inhibitor activity	1/113	16/20488	0.0847184	0.231549	0.187034	5918	1
GO:0010566	BP	GO:0010566	regulation of ketone biosynthetic process	1/113	16/20488	0.0847184	0.231549	0.187034	654	1
GO:0010875	BP	GO:0010875	positive regulation of cholesterol efflux	1/113	16/20488	0.0847184	0.231549	0.187034	348	1
GO:0010934	BP	GO:0010934	macrophage cytokine production	1/113	16/20488	0.0847184	0.231549	0.187034	51704	1
GO:0014744	BP	GO:0014744	positive regulation of muscle adaptation	1/113	16/20488	0.0847184	0.231549	0.187034	199	1
GO:0014866	BP	GO:0014866	skeletal myofibril assembly	1/113	16/20488	0.0847184	0.231549	0.187034	8837	1
GO:0019377	BP	GO:0019377	glycolipid catabolic process	1/113	16/20488	0.0847184	0.231549	0.187034	10825	1
GO:0030889	BP	GO:0030889	negative regulation of B cell proliferation	1/113	16/20488	0.0847184	0.231549	0.187034	3635	1
GO:0043031	BP	GO:0043031	negative regulation of macrophage activation	1/113	16/20488	0.0847184	0.231549	0.187034	5788	1
GO:0044794	BP	GO:0044794	positive regulation by host of viral process	1/113	16/20488	0.0847184	0.231549	0.187034	348	1
GO:0048012	BP	GO:0048012	hepatocyte growth factor receptor signaling pathway	1/113	16/20488	0.0847184	0.231549	0.187034	3082	1
GO:0050780	MF	GO:0050780	dopamine receptor binding	1/113	16/20488	0.0847184	0.231549	0.187034	2778	1
GO:0055012	BP	GO:0055012	ventricular cardiac muscle cell differentiation	1/113	16/20488	0.0847184	0.231549	0.187034	23493	1
GO:0060413	BP	GO:0060413	atrial septum morphogenesis	1/113	16/20488	0.0847184	0.231549	0.187034	23493	1
GO:0061548	BP	GO:0061548	ganglion development	1/113	16/20488	0.0847184	0.231549	0.187034	8828	1
GO:0070822	CC	GO:0070822	Sin3-type complex	1/113	16/20488	0.0847184	0.231549	0.187034	23493	1
GO:0097067	BP	GO:0097067	cellular response to thyroid hormone stimulus	1/113	16/20488	0.0847184	0.231549	0.187034	687	1
GO:0099170	BP	GO:0099170	postsynaptic modulation of chemical synaptic transmission	1/113	16/20488	0.0847184	0.231549	0.187034	4900	1
GO:1902001	BP	GO:1902001	fatty acid transmembrane transport	1/113	16/20488	0.0847184	0.231549	0.187034	32	1
GO:1905153	BP	GO:1905153	regulation of membrane invagination	1/113	16/20488	0.0847184	0.231549	0.187034	2624	1
GO:1990000	BP	GO:1990000	amyloid fibril formation	1/113	16/20488	0.0847184	0.231549	0.187034	348	1
GO:2000846	BP	GO:2000846	regulation of corticosteroid hormone secretion	1/113	16/20488	0.0847184	0.231549	0.187034	654	1
GO:2001224	BP	GO:2001224	positive regulation of neuron migration	1/113	16/20488	0.0847184	0.231549	0.187034	57556	1
GO:0048167	BP	GO:0048167	regulation of synaptic plasticity	3/113	187/20488	0.0848066	0.231549	0.187034	4900/348/2902	3
GO:0009791	BP	GO:0009791	post-embryonic development	2/113	88/20488	0.0850341	0.231549	0.187034	4647/2778	2
GO:0050829	BP	GO:0050829	defense response to Gram-negative bacterium	2/113	88/20488	0.0850341	0.231549	0.187034	920/3507	2
GO:1901863	BP	GO:1901863	positive regulation of muscle tissue development	2/113	88/20488	0.0850341	0.231549	0.187034	6909/23493	2
GO:1903557	BP	GO:1903557	positive regulation of tumor necrosis factor superfamily cytokine production	2/113	88/20488	0.0850341	0.231549	0.187034	1536/5788	2
GO:1903725	BP	GO:1903725	regulation of phospholipid metabolic process	2/113	88/20488	0.0850341	0.231549	0.187034	2170/5156	2
GO:1904035	BP	GO:1904035	regulation of epithelial cell apoptotic process	2/113	88/20488	0.0850341	0.231549	0.187034	2624/8837	2
GO:2000177	BP	GO:2000177	regulation of neural precursor cell proliferation	2/113	88/20488	0.0850341	0.231549	0.187034	2624/10763	2
GO:0031345	BP	GO:0031345	negative regulation of cell projection organization	3/113	188/20488	0.0858512	0.233578	0.188673	57556/348/10501	3
GO:0030139	CC	GO:0030139	endocytic vesicle	4/113	303/20488	0.0869306	0.236039	0.190661	1536/5880/348/2535	4
GO:0001656	BP	GO:0001656	metanephros development	2/113	90/20488	0.0883484	0.236039	0.190661	7490/5156	2
GO:0010717	BP	GO:0010717	regulation of epithelial to mesenchymal transition	2/113	90/20488	0.0883484	0.236039	0.190661	2022/23275	2
GO:0046849	BP	GO:0046849	bone remodeling	2/113	90/20488	0.0883484	0.236039	0.190661	3635/5880	2
GO:0071674	BP	GO:0071674	mononuclear cell migration	2/113	90/20488	0.0883484	0.236039	0.190661	6357/199	2
GO:0017016	MF	GO:0017016	Ras GTPase binding	5/113	429/20488	0.0889837	0.236039	0.190661	3842/5062/54843/80243/78992	5
GO:0003184	BP	GO:0003184	pulmonary valve morphogenesis	1/113	17/20488	0.0897705	0.236039	0.190661	23493	1
GO:0005001	MF	GO:0005001	transmembrane receptor protein tyrosine phosphatase activity	1/113	17/20488	0.0897705	0.236039	0.190661	5788	1
GO:0005123	MF	GO:0005123	death receptor binding	1/113	17/20488	0.0897705	0.236039	0.190661	8837	1
GO:0007635	BP	GO:0007635	chemosensory behavior	1/113	17/20488	0.0897705	0.236039	0.190661	2902	1
GO:0008340	BP	GO:0008340	determination of adult lifespan	1/113	17/20488	0.0897705	0.236039	0.190661	3635	1
GO:0010314	MF	GO:0010314	phosphatidylinositol-5-phosphate binding	1/113	17/20488	0.0897705	0.236039	0.190661	79156	1
GO:0014733	BP	GO:0014733	regulation of skeletal muscle adaptation	1/113	17/20488	0.0897705	0.236039	0.190661	3488	1
GO:0019198	MF	GO:0019198	transmembrane receptor protein phosphatase activity	1/113	17/20488	0.0897705	0.236039	0.190661	5788	1
GO:0021514	BP	GO:0021514	ventral spinal cord interneuron differentiation	1/113	17/20488	0.0897705	0.236039	0.190661	2624	1
GO:0021783	BP	GO:0021783	preganglionic parasympathetic fiber development	1/113	17/20488	0.0897705	0.236039	0.190661	8828	1
GO:0030676	MF	GO:0030676	Rac guanyl-nucleotide exchange factor activity	1/113	17/20488	0.0897705	0.236039	0.190661	80243	1
GO:0031643	BP	GO:0031643	positive regulation of myelination	1/113	17/20488	0.0897705	0.236039	0.190661	3082	1
GO:0034384	BP	GO:0034384	high-density lipoprotein particle clearance	1/113	17/20488	0.0897705	0.236039	0.190661	348	1
GO:0034433	BP	GO:0034433	steroid esterification	1/113	17/20488	0.0897705	0.236039	0.190661	348	1
GO:0034434	BP	GO:0034434	sterol esterification	1/113	17/20488	0.0897705	0.236039	0.190661	348	1
GO:0034435	BP	GO:0034435	cholesterol esterification	1/113	17/20488	0.0897705	0.236039	0.190661	348	1
GO:0035173	MF	GO:0035173	histone kinase activity	1/113	17/20488	0.0897705	0.236039	0.190661	1017	1
GO:0035729	BP	GO:0035729	cellular response to hepatocyte growth factor stimulus	1/113	17/20488	0.0897705	0.236039	0.190661	3082	1
GO:0035930	BP	GO:0035930	corticosteroid hormone secretion	1/113	17/20488	0.0897705	0.236039	0.190661	654	1
GO:0035988	BP	GO:0035988	chondrocyte proliferation	1/113	17/20488	0.0897705	0.236039	0.190661	4323	1
GO:0042249	BP	GO:0042249	establishment of planar polarity of embryonic epithelium	1/113	17/20488	0.0897705	0.236039	0.190661	2535	1
GO:0042813	MF	GO:0042813	Wnt-activated receptor activity	1/113	17/20488	0.0897705	0.236039	0.190661	2535	1
GO:0042834	MF	GO:0042834	peptidoglycan binding	1/113	17/20488	0.0897705	0.236039	0.190661	3507	1
GO:0043373	BP	GO:0043373	CD4-positive, alpha-beta T cell lineage commitment	1/113	17/20488	0.0897705	0.236039	0.190661	3594	1
GO:0048532	BP	GO:0048532	anatomical structure arrangement	1/113	17/20488	0.0897705	0.236039	0.190661	8828	1
GO:0050664	MF	GO:0050664	oxidoreductase activity, acting on NAD(P)H, oxygen as acceptor	1/113	17/20488	0.0897705	0.236039	0.190661	1536	1
GO:0050665	BP	GO:0050665	hydrogen peroxide biosynthetic process	1/113	17/20488	0.0897705	0.236039	0.190661	1536	1
GO:0060263	BP	GO:0060263	regulation of respiratory burst	1/113	17/20488	0.0897705	0.236039	0.190661	5880	1
GO:0060850	BP	GO:0060850	regulation of transcription involved in cell fate commitment	1/113	17/20488	0.0897705	0.236039	0.190661	7026	1
GO:0061318	BP	GO:0061318	renal filtration cell differentiation	1/113	17/20488	0.0897705	0.236039	0.190661	7490	1
GO:0061577	BP	GO:0061577	calcium ion transmembrane transport via high voltage-gated calcium channel	1/113	17/20488	0.0897705	0.236039	0.190661	274	1
GO:0072112	BP	GO:0072112	glomerular visceral epithelial cell differentiation	1/113	17/20488	0.0897705	0.236039	0.190661	7490	1
GO:0090185	BP	GO:0090185	negative regulation of kidney development	1/113	17/20488	0.0897705	0.236039	0.190661	7490	1
GO:1902931	BP	GO:1902931	negative regulation of alcohol biosynthetic process	1/113	17/20488	0.0897705	0.236039	0.190661	348	1
GO:1905331	BP	GO:1905331	negative regulation of morphogenesis of an epithelium	1/113	17/20488	0.0897705	0.236039	0.190661	6909	1
GO:0014909	BP	GO:0014909	smooth muscle cell migration	2/113	91/20488	0.0900199	0.236039	0.190661	199/3488	2
GO:0031091	CC	GO:0031091	platelet alpha granule	2/113	91/20488	0.0900199	0.236039	0.190661	710/3082	2
GO:0035579	CC	GO:0035579	specific granule membrane	2/113	91/20488	0.0900199	0.236039	0.190661	1536/64386	2
GO:0045638	BP	GO:0045638	negative regulation of myeloid cell differentiation	2/113	91/20488	0.0900199	0.236039	0.190661	2624/3635	2
GO:0051090	BP	GO:0051090	regulation of DNA-binding transcription factor activity	5/113	432/20488	0.0910042	0.238428	0.192591	2175/4693/8837/2535/6929	5
GO:0032092	BP	GO:0032092	positive regulation of protein binding	2/113	93/20488	0.0933909	0.239677	0.193599	119/348	2
GO:0046634	BP	GO:0046634	regulation of alpha-beta T cell activation	2/113	93/20488	0.0933909	0.239677	0.193599	3594/5788	2
GO:0072080	BP	GO:0072080	nephron tubule development	2/113	93/20488	0.0933909	0.239677	0.193599	7490/3217	2
GO:1990778	BP	GO:1990778	protein localization to cell periphery	4/113	311/20488	0.0934556	0.239677	0.193599	79156/54843/2902/4323	4
GO:0043434	BP	GO:0043434	response to peptide hormone	5/113	436/20488	0.0937353	0.239677	0.193599	1536/2170/3488/5140/8837	5
GO:0002685	BP	GO:0002685	regulation of leukocyte migration	3/113	196/20488	0.0944038	0.239677	0.193599	5880/199/4323	3
GO:0060249	BP	GO:0060249	anatomical structure homeostasis	5/113	437/20488	0.0944246	0.239677	0.193599	2624/3635/5880/10000/2778	5
GO:0001911	BP	GO:0001911	negative regulation of leukocyte mediated cytotoxicity	1/113	18/20488	0.094795	0.239677	0.193599	5788	1
GO:0003414	BP	GO:0003414	chondrocyte morphogenesis involved in endochondral bone morphogenesis	1/113	18/20488	0.094795	0.239677	0.193599	1291	1
GO:0003429	BP	GO:0003429	growth plate cartilage chondrocyte morphogenesis	1/113	18/20488	0.094795	0.239677	0.193599	1291	1
GO:0005416	MF	GO:0005416	amino acid:cation symporter activity	1/113	18/20488	0.094795	0.239677	0.193599	6506	1
GO:0007250	BP	GO:0007250	activation of NF-kappaB-inducing kinase activity	1/113	18/20488	0.094795	0.239677	0.193599	8795	1
GO:0007597	BP	GO:0007597	blood coagulation, intrinsic pathway	1/113	18/20488	0.094795	0.239677	0.193599	710	1
GO:0008353	MF	GO:0008353	RNA polymerase II CTD heptapeptide repeat kinase activity	1/113	18/20488	0.094795	0.239677	0.193599	8621	1
GO:0010832	BP	GO:0010832	negative regulation of myotube differentiation	1/113	18/20488	0.094795	0.239677	0.193599	8837	1
GO:0016755	MF	GO:0016755	transferase activity, transferring amino-acyl groups	1/113	18/20488	0.094795	0.239677	0.193599	7052	1
GO:0017127	MF	GO:0017127	cholesterol transporter activity	1/113	18/20488	0.094795	0.239677	0.193599	348	1
GO:0031435	MF	GO:0031435	mitogen-activated protein kinase kinase kinase binding	1/113	18/20488	0.094795	0.239677	0.193599	6929	1
GO:0031998	BP	GO:0031998	regulation of fatty acid beta-oxidation	1/113	18/20488	0.094795	0.239677	0.193599	32	1
GO:0032968	BP	GO:0032968	positive regulation of transcription elongation from RNA polymerase II promoter	1/113	18/20488	0.094795	0.239677	0.193599	8621	1
GO:0034375	BP	GO:0034375	high-density lipoprotein particle remodeling	1/113	18/20488	0.094795	0.239677	0.193599	348	1
GO:0048557	BP	GO:0048557	embryonic digestive tract morphogenesis	1/113	18/20488	0.094795	0.239677	0.193599	5156	1
GO:0048739	BP	GO:0048739	cardiac muscle fiber development	1/113	18/20488	0.094795	0.239677	0.193599	6444	1
GO:0051023	BP	GO:0051023	regulation of immunoglobulin secretion	1/113	18/20488	0.094795	0.239677	0.193599	933	1
GO:0051895	BP	GO:0051895	negative regulation of focal adhesion assembly	1/113	18/20488	0.094795	0.239677	0.193599	4323	1
GO:0060117	BP	GO:0060117	auditory receptor cell development	1/113	18/20488	0.094795	0.239677	0.193599	4647	1
GO:0060546	BP	GO:0060546	negative regulation of necroptotic process	1/113	18/20488	0.094795	0.239677	0.193599	8837	1
GO:0071371	BP	GO:0071371	cellular response to gonadotropin stimulus	1/113	18/20488	0.094795	0.239677	0.193599	7490	1
GO:0072311	BP	GO:0072311	glomerular epithelial cell differentiation	1/113	18/20488	0.094795	0.239677	0.193599	7490	1
GO:0072574	BP	GO:0072574	hepatocyte proliferation	1/113	18/20488	0.094795	0.239677	0.193599	8837	1
GO:0072575	BP	GO:0072575	epithelial cell proliferation involved in liver morphogenesis	1/113	18/20488	0.094795	0.239677	0.193599	8837	1
GO:0090026	BP	GO:0090026	positive regulation of monocyte chemotaxis	1/113	18/20488	0.094795	0.239677	0.193599	199	1
GO:0090171	BP	GO:0090171	chondrocyte morphogenesis	1/113	18/20488	0.094795	0.239677	0.193599	1291	1
GO:0090190	BP	GO:0090190	positive regulation of branching involved in ureteric bud morphogenesis	1/113	18/20488	0.094795	0.239677	0.193599	3217	1
GO:0090196	BP	GO:0090196	regulation of chemokine secretion	1/113	18/20488	0.094795	0.239677	0.193599	199	1
GO:0097094	BP	GO:0097094	craniofacial suture morphogenesis	1/113	18/20488	0.094795	0.239677	0.193599	4323	1
GO:0120020	MF	GO:0120020	intermembrane cholesterol transfer activity	1/113	18/20488	0.094795	0.239677	0.193599	348	1
GO:0150079	BP	GO:0150079	negative regulation of neuroinflammatory response	1/113	18/20488	0.094795	0.239677	0.193599	5788	1
GO:1900221	BP	GO:1900221	regulation of amyloid-beta clearance	1/113	18/20488	0.094795	0.239677	0.193599	348	1
GO:1905276	BP	GO:1905276	regulation of epithelial tube formation	1/113	18/20488	0.094795	0.239677	0.193599	2535	1
GO:2000047	BP	GO:2000047	regulation of cell-cell adhesion mediated by cadherin	1/113	18/20488	0.094795	0.239677	0.193599	654	1
GO:2000193	BP	GO:2000193	positive regulation of fatty acid transport	1/113	18/20488	0.094795	0.239677	0.193599	2170	1
GO:2000319	BP	GO:2000319	regulation of T-helper 17 cell differentiation	1/113	18/20488	0.094795	0.239677	0.193599	3594	1
GO:0004553	MF	GO:0004553	hydrolase activity, hydrolyzing O-glycosyl compounds	2/113	94/20488	0.09509	0.239677	0.193599	10825/80162	2
GO:0008081	MF	GO:0008081	phosphoric diester hydrolase activity	2/113	94/20488	0.09509	0.239677	0.193599	5141/5140	2
GO:0032587	CC	GO:0032587	ruffle membrane	2/113	94/20488	0.09509	0.239677	0.193599	199/5141	2
GO:0044728	BP	GO:0044728	DNA methylation or demethylation	2/113	94/20488	0.09509	0.239677	0.193599	7490/2778	2
GO:0060993	BP	GO:0060993	kidney morphogenesis	2/113	94/20488	0.09509	0.239677	0.193599	7490/3217	2
GO:0070167	BP	GO:0070167	regulation of biomineral tissue development	2/113	94/20488	0.09509	0.239677	0.193599	654/23493	2
GO:0010952	BP	GO:0010952	positive regulation of peptidase activity	3/113	197/20488	0.0954969	0.240516	0.194277	8795/2902/8837	3
GO:0007626	BP	GO:0007626	locomotory behavior	3/113	198/20488	0.0965952	0.24197	0.195451	348/2902/80243	3
GO:0002702	BP	GO:0002702	positive regulation of production of molecular mediator of immune response	2/113	95/20488	0.0967981	0.24197	0.195451	51704/5788	2
GO:0005496	MF	GO:0005496	steroid binding	2/113	95/20488	0.0967981	0.24197	0.195451	114881/348	2
GO:0042116	BP	GO:0042116	macrophage activation	2/113	95/20488	0.0967981	0.24197	0.195451	199/5788	2
GO:0044070	BP	GO:0044070	regulation of anion transport	2/113	95/20488	0.0967981	0.24197	0.195451	348/2170	2
GO:0051651	BP	GO:0051651	maintenance of location in cell	2/113	95/20488	0.0967981	0.24197	0.195451	920/348	2
GO:0061326	BP	GO:0061326	renal tubule development	2/113	95/20488	0.0967981	0.24197	0.195451	7490/3217	2
GO:0031098	BP	GO:0031098	stress-activated protein kinase signaling cascade	4/113	315/20488	0.0968036	0.24197	0.195451	3082/11184/5062/2122	4
GO:0002474	BP	GO:0002474	antigen processing and presentation of peptide antigen via MHC class I	2/113	96/20488	0.098515	0.24197	0.195451	1536/51752	2
GO:0010660	BP	GO:0010660	regulation of muscle cell apoptotic process	2/113	96/20488	0.098515	0.24197	0.195451	23493/8837	2
GO:0019217	BP	GO:0019217	regulation of fatty acid metabolic process	2/113	96/20488	0.098515	0.24197	0.195451	2170/32	2
GO:0042632	BP	GO:0042632	cholesterol homeostasis	2/113	96/20488	0.098515	0.24197	0.195451	348/2170	2
GO:0097327	BP	GO:0097327	response to antineoplastic agent	2/113	96/20488	0.098515	0.24197	0.195451	11184/8837	2
GO:1990823	BP	GO:1990823	response to leukemia inhibitory factor	2/113	96/20488	0.098515	0.24197	0.195451	7805/8828	2
GO:1990830	BP	GO:1990830	cellular response to leukemia inhibitory factor	2/113	96/20488	0.098515	0.24197	0.195451	7805/8828	2
GO:0031267	MF	GO:0031267	small GTPase binding	5/113	443/20488	0.0986155	0.24197	0.195451	3842/5062/54843/80243/78992	5
GO:0016324	CC	GO:0016324	apical plasma membrane	4/113	318/20488	0.0993515	0.24197	0.195451	10004/4647/2778/3705	4
GO:0001573	BP	GO:0001573	ganglioside metabolic process	1/113	19/20488	0.099792	0.24197	0.195451	10825	1
GO:0001972	MF	GO:0001972	retinoic acid binding	1/113	19/20488	0.099792	0.24197	0.195451	7026	1
GO:0002363	BP	GO:0002363	alpha-beta T cell lineage commitment	1/113	19/20488	0.099792	0.24197	0.195451	3594	1
GO:0002710	BP	GO:0002710	negative regulation of T cell mediated immunity	1/113	19/20488	0.099792	0.24197	0.195451	5788	1
GO:0002922	BP	GO:0002922	positive regulation of humoral immune response	1/113	19/20488	0.099792	0.24197	0.195451	5788	1
GO:0003422	BP	GO:0003422	growth plate cartilage morphogenesis	1/113	19/20488	0.099792	0.24197	0.195451	1291	1
GO:0004970	MF	GO:0004970	ionotropic glutamate receptor activity	1/113	19/20488	0.099792	0.24197	0.195451	2902	1
GO:0005086	MF	GO:0005086	ARF guanyl-nucleotide exchange factor activity	1/113	19/20488	0.099792	0.24197	0.195451	27128	1
GO:0016010	CC	GO:0016010	dystrophin-associated glycoprotein complex	1/113	19/20488	0.099792	0.24197	0.195451	6444	1
GO:0021533	BP	GO:0021533	cell differentiation in hindbrain	1/113	19/20488	0.099792	0.24197	0.195451	2624	1
GO:0030296	MF	GO:0030296	protein tyrosine kinase activator activity	1/113	19/20488	0.099792	0.24197	0.195451	5062	1
GO:0031690	MF	GO:0031690	adrenergic receptor binding	1/113	19/20488	0.099792	0.24197	0.195451	2778	1
GO:0032011	BP	GO:0032011	ARF protein signal transduction	1/113	19/20488	0.099792	0.24197	0.195451	27128	1
GO:0032012	BP	GO:0032012	regulation of ARF protein signal transduction	1/113	19/20488	0.099792	0.24197	0.195451	27128	1
GO:0032026	BP	GO:0032026	response to magnesium ion	1/113	19/20488	0.099792	0.24197	0.195451	654	1
GO:0035728	BP	GO:0035728	response to hepatocyte growth factor	1/113	19/20488	0.099792	0.24197	0.195451	3082	1
GO:0046641	BP	GO:0046641	positive regulation of alpha-beta T cell proliferation	1/113	19/20488	0.099792	0.24197	0.195451	5788	1
GO:0048486	BP	GO:0048486	parasympathetic nervous system development	1/113	19/20488	0.099792	0.24197	0.195451	8828	1
GO:0060231	BP	GO:0060231	mesenchymal to epithelial transition	1/113	19/20488	0.099792	0.24197	0.195451	7490	1
GO:0060716	BP	GO:0060716	labyrinthine layer blood vessel development	1/113	19/20488	0.099792	0.24197	0.195451	23493	1
GO:0060973	BP	GO:0060973	cell migration involved in heart development	1/113	19/20488	0.099792	0.24197	0.195451	2022	1
GO:0061081	BP	GO:0061081	positive regulation of myeloid leukocyte cytokine production involved in immune response	1/113	19/20488	0.099792	0.24197	0.195451	51704	1
GO:0070300	MF	GO:0070300	phosphatidic acid binding	1/113	19/20488	0.099792	0.24197	0.195451	4900	1
GO:0070696	MF	GO:0070696	transmembrane receptor protein serine/threonine kinase binding	1/113	19/20488	0.099792	0.24197	0.195451	654	1
GO:0071071	BP	GO:0071071	regulation of phospholipid biosynthetic process	1/113	19/20488	0.099792	0.24197	0.195451	2170	1
GO:0072074	BP	GO:0072074	kidney mesenchyme development	1/113	19/20488	0.099792	0.24197	0.195451	7490	1
GO:0072576	BP	GO:0072576	liver morphogenesis	1/113	19/20488	0.099792	0.24197	0.195451	8837	1
GO:0090201	BP	GO:0090201	negative regulation of release of cytochrome c from mitochondria	1/113	19/20488	0.099792	0.24197	0.195451	3082	1
GO:0090665	CC	GO:0090665	glycoprotein complex	1/113	19/20488	0.099792	0.24197	0.195451	6444	1
GO:0098911	BP	GO:0098911	regulation of ventricular cardiac muscle cell action potential	1/113	19/20488	0.099792	0.24197	0.195451	274	1
GO:0120015	MF	GO:0120015	intermembrane sterol transfer activity	1/113	19/20488	0.099792	0.24197	0.195451	348	1
GO:1905939	BP	GO:1905939	regulation of gonad development	1/113	19/20488	0.099792	0.24197	0.195451	7490	1
GO:2000831	BP	GO:2000831	regulation of steroid hormone secretion	1/113	19/20488	0.099792	0.24197	0.195451	654	1
GO:0001657	BP	GO:0001657	ureteric bud development	2/113	97/20488	0.100241	0.242155	0.195601	7490/3217	2
GO:0010771	BP	GO:0010771	negative regulation of cell morphogenesis involved in differentiation	2/113	97/20488	0.100241	0.242155	0.195601	57556/10501	2
GO:0030316	BP	GO:0030316	osteoclast differentiation	2/113	97/20488	0.100241	0.242155	0.195601	3635/2778	2
GO:0055092	BP	GO:0055092	sterol homeostasis	2/113	97/20488	0.100241	0.242155	0.195601	348/2170	2
GO:0060996	BP	GO:0060996	dendritic spine development	2/113	97/20488	0.100241	0.242155	0.195601	348/5062	2
GO:0050848	BP	GO:0050848	regulation of calcium-mediated signaling	2/113	98/20488	0.101975	0.24472	0.197672	920/933	2
GO:0072163	BP	GO:0072163	mesonephric epithelium development	2/113	98/20488	0.101975	0.24472	0.197672	7490/3217	2
GO:0072164	BP	GO:0072164	mesonephric tubule development	2/113	98/20488	0.101975	0.24472	0.197672	7490/3217	2
GO:0099175	BP	GO:0099175	regulation of postsynapse organization	2/113	98/20488	0.101975	0.24472	0.197672	348/8828	2
GO:0000980	MF	GO:0000980	RNA polymerase II distal enhancer sequence-specific DNA binding	2/113	99/20488	0.103717	0.24472	0.197672	2624/3217	2
GO:0019395	BP	GO:0019395	fatty acid oxidation	2/113	99/20488	0.103717	0.24472	0.197672	2170/32	2
GO:0014069	CC	GO:0014069	postsynaptic density	4/113	324/20488	0.10454	0.24472	0.197672	119/4900/5062/2902	4
GO:0001614	MF	GO:0001614	purinergic nucleotide receptor activity	1/113	20/20488	0.104762	0.24472	0.197672	27334	1
GO:0002827	BP	GO:0002827	positive regulation of T-helper 1 type immune response	1/113	20/20488	0.104762	0.24472	0.197672	3594	1
GO:0003215	BP	GO:0003215	cardiac right ventricle morphogenesis	1/113	20/20488	0.104762	0.24472	0.197672	23493	1
GO:0003323	BP	GO:0003323	type B pancreatic cell development	1/113	20/20488	0.104762	0.24472	0.197672	654	1
GO:0005385	MF	GO:0005385	zinc ion transmembrane transporter activity	1/113	20/20488	0.104762	0.24472	0.197672	64116	1
GO:0006525	BP	GO:0006525	arginine metabolic process	1/113	20/20488	0.104762	0.24472	0.197672	9056	1
GO:0010002	BP	GO:0010002	cardioblast differentiation	1/113	20/20488	0.104762	0.24472	0.197672	6909	1
GO:0010592	BP	GO:0010592	positive regulation of lamellipodium assembly	1/113	20/20488	0.104762	0.24472	0.197672	5880	1
GO:0010738	BP	GO:0010738	regulation of protein kinase A signaling	1/113	20/20488	0.104762	0.24472	0.197672	5141	1
GO:0016502	MF	GO:0016502	nucleotide receptor activity	1/113	20/20488	0.104762	0.24472	0.197672	27334	1
GO:0023019	BP	GO:0023019	signal transduction involved in regulation of gene expression	1/113	20/20488	0.104762	0.24472	0.197672	5156	1
GO:0030506	MF	GO:0030506	ankyrin binding	1/113	20/20488	0.104762	0.24472	0.197672	5788	1
GO:0031683	MF	GO:0031683	G-protein beta/gamma-subunit complex binding	1/113	20/20488	0.104762	0.24472	0.197672	2778	1
GO:0032462	BP	GO:0032462	regulation of protein homooligomerization	1/113	20/20488	0.104762	0.24472	0.197672	348	1
GO:0033005	BP	GO:0033005	positive regulation of mast cell activation	1/113	20/20488	0.104762	0.24472	0.197672	2624	1
GO:0033194	BP	GO:0033194	response to hydroperoxide	1/113	20/20488	0.104762	0.24472	0.197672	199	1
GO:0034104	BP	GO:0034104	negative regulation of tissue remodeling	1/113	20/20488	0.104762	0.24472	0.197672	3635	1
GO:0034361	CC	GO:0034361	very-low-density lipoprotein particle	1/113	20/20488	0.104762	0.24472	0.197672	348	1
GO:0034385	CC	GO:0034385	triglyceride-rich plasma lipoprotein particle	1/113	20/20488	0.104762	0.24472	0.197672	348	1
GO:0036065	BP	GO:0036065	fucosylation	1/113	20/20488	0.104762	0.24472	0.197672	23275	1
GO:0042535	BP	GO:0042535	positive regulation of tumor necrosis factor biosynthetic process	1/113	20/20488	0.104762	0.24472	0.197672	1536	1
GO:0043194	CC	GO:0043194	axon initial segment	1/113	20/20488	0.104762	0.24472	0.197672	274	1
GO:0043369	BP	GO:0043369	CD4-positive or CD8-positive, alpha-beta T cell lineage commitment	1/113	20/20488	0.104762	0.24472	0.197672	3594	1
GO:0043691	BP	GO:0043691	reverse cholesterol transport	1/113	20/20488	0.104762	0.24472	0.197672	348	1
GO:0046514	BP	GO:0046514	ceramide catabolic process	1/113	20/20488	0.104762	0.24472	0.197672	10825	1
GO:0048745	BP	GO:0048745	smooth muscle tissue development	1/113	20/20488	0.104762	0.24472	0.197672	2022	1
GO:0051016	BP	GO:0051016	barbed-end actin filament capping	1/113	20/20488	0.104762	0.24472	0.197672	119	1
GO:0060039	BP	GO:0060039	pericardium development	1/113	20/20488	0.104762	0.24472	0.197672	7490	1
GO:0060216	BP	GO:0060216	definitive hemopoiesis	1/113	20/20488	0.104762	0.24472	0.197672	2624	1
GO:0061608	MF	GO:0061608	nuclear import signal receptor activity	1/113	20/20488	0.104762	0.24472	0.197672	3842	1
GO:0070828	BP	GO:0070828	heterochromatin organization	1/113	20/20488	0.104762	0.24472	0.197672	2122	1
GO:0071397	BP	GO:0071397	cellular response to cholesterol	1/113	20/20488	0.104762	0.24472	0.197672	114881	1
GO:0071682	CC	GO:0071682	endocytic vesicle lumen	1/113	20/20488	0.104762	0.24472	0.197672	348	1
GO:0090195	BP	GO:0090195	chemokine secretion	1/113	20/20488	0.104762	0.24472	0.197672	199	1
GO:0097062	BP	GO:0097062	dendritic spine maintenance	1/113	20/20488	0.104762	0.24472	0.197672	348	1
GO:1901881	BP	GO:1901881	positive regulation of protein depolymerization	1/113	20/20488	0.104762	0.24472	0.197672	10763	1
GO:1902236	BP	GO:1902236	negative regulation of endoplasmic reticulum stress-induced intrinsic apoptotic signaling pathway	1/113	20/20488	0.104762	0.24472	0.197672	90993	1
GO:1903978	BP	GO:1903978	regulation of microglial cell activation	1/113	20/20488	0.104762	0.24472	0.197672	5788	1
GO:1905523	BP	GO:1905523	positive regulation of macrophage migration	1/113	20/20488	0.104762	0.24472	0.197672	4323	1
GO:0045088	BP	GO:0045088	regulation of innate immune response	5/113	452/20488	0.105076	0.245279	0.198124	710/348/4068/51752/5062	5
GO:0007200	BP	GO:0007200	phospholipase C-activating G protein-coupled receptor signaling pathway	2/113	100/20488	0.105467	0.245487	0.198292	7052/27334	2
GO:0010657	BP	GO:0010657	muscle cell apoptotic process	2/113	100/20488	0.105467	0.245487	0.198292	23493/8837	2
GO:0035282	BP	GO:0035282	segmentation	2/113	100/20488	0.105467	0.245487	0.198292	7490/8828	2
GO:0055024	BP	GO:0055024	regulation of cardiac muscle tissue development	2/113	100/20488	0.105467	0.245487	0.198292	6909/23493	2
GO:0002064	BP	GO:0002064	epithelial cell development	3/113	207/20488	0.10671	0.247214	0.199687	2022/654/4647	3
GO:0019207	MF	GO:0019207	kinase regulator activity	3/113	207/20488	0.10671	0.247214	0.199687	51704/5880/5062	3
GO:0070382	CC	GO:0070382	exocytic vesicle	3/113	207/20488	0.10671	0.247214	0.199687	274/54843/2902	3
GO:0046677	BP	GO:0046677	response to antibiotic	4/113	327/20488	0.107181	0.247214	0.199687	3082/6915/1536/2902	4
GO:0002027	BP	GO:0002027	regulation of heart rate	2/113	101/20488	0.107226	0.247214	0.199687	23493/274	2
GO:0034440	BP	GO:0034440	lipid oxidation	2/113	101/20488	0.107226	0.247214	0.199687	2170/32	2
GO:1901215	BP	GO:1901215	negative regulation of neuron death	3/113	208/20488	0.107858	0.247214	0.199687	10763/348/2902	3
GO:0016485	BP	GO:0016485	protein processing	4/113	328/20488	0.108068	0.247214	0.199687	710/3500/717/4323	4
GO:0032279	CC	GO:0032279	asymmetric synapse	4/113	328/20488	0.108068	0.247214	0.199687	119/4900/5062/2902	4
GO:0001823	BP	GO:0001823	mesonephros development	2/113	102/20488	0.108992	0.247214	0.199687	7490/3217	2
GO:0005796	CC	GO:0005796	Golgi lumen	2/113	102/20488	0.108992	0.247214	0.199687	6649/4323	2
GO:0010522	BP	GO:0010522	regulation of calcium ion transport into cytosol	2/113	102/20488	0.108992	0.247214	0.199687	920/2902	2
GO:0098869	BP	GO:0098869	cellular oxidant detoxification	2/113	102/20488	0.108992	0.247214	0.199687	348/6649	2
GO:2000379	BP	GO:2000379	positive regulation of reactive oxygen species metabolic process	2/113	102/20488	0.108992	0.247214	0.199687	199/2902	2
GO:0008154	BP	GO:0008154	actin polymerization or depolymerization	3/113	209/20488	0.109012	0.247214	0.199687	119/199/274	3
GO:0051216	BP	GO:0051216	cartilage development	3/113	209/20488	0.109012	0.247214	0.199687	654/1291/2778	3
GO:0071229	BP	GO:0071229	cellular response to acid chemical	3/113	209/20488	0.109012	0.247214	0.199687	1536/1291/5156	3
GO:0001779	BP	GO:0001779	natural killer cell differentiation	1/113	21/20488	0.109704	0.247214	0.199687	5788	1
GO:0003177	BP	GO:0003177	pulmonary valve development	1/113	21/20488	0.109704	0.247214	0.199687	23493	1
GO:0003283	BP	GO:0003283	atrial septum development	1/113	21/20488	0.109704	0.247214	0.199687	23493	1
GO:0005540	MF	GO:0005540	hyaluronic acid binding	1/113	21/20488	0.109704	0.247214	0.199687	50939	1
GO:0010310	BP	GO:0010310	regulation of hydrogen peroxide metabolic process	1/113	21/20488	0.109704	0.247214	0.199687	5880	1
GO:0010893	BP	GO:0010893	positive regulation of steroid biosynthetic process	1/113	21/20488	0.109704	0.247214	0.199687	654	1
GO:0017000	BP	GO:0017000	antibiotic biosynthetic process	1/113	21/20488	0.109704	0.247214	0.199687	1536	1
GO:0019682	BP	GO:0019682	glyceraldehyde-3-phosphate metabolic process	1/113	21/20488	0.109704	0.247214	0.199687	9563	1
GO:0030728	BP	GO:0030728	ovulation	1/113	21/20488	0.109704	0.247214	0.199687	4327	1
GO:0032332	BP	GO:0032332	positive regulation of chondrocyte differentiation	1/113	21/20488	0.109704	0.247214	0.199687	654	1
GO:0032516	BP	GO:0032516	positive regulation of phosphoprotein phosphatase activity	1/113	21/20488	0.109704	0.247214	0.199687	5788	1
GO:0032806	CC	GO:0032806	carboxy-terminal domain protein kinase complex	1/113	21/20488	0.109704	0.247214	0.199687	8621	1
GO:0035162	BP	GO:0035162	embryonic hemopoiesis	1/113	21/20488	0.109704	0.247214	0.199687	2624	1
GO:0035590	BP	GO:0035590	purinergic nucleotide receptor signaling pathway	1/113	21/20488	0.109704	0.247214	0.199687	27334	1
GO:0042135	BP	GO:0042135	neurotransmitter catabolic process	1/113	21/20488	0.109704	0.247214	0.199687	1757	1
GO:0042402	BP	GO:0042402	cellular biogenic amine catabolic process	1/113	21/20488	0.109704	0.247214	0.199687	1757	1
GO:0045061	BP	GO:0045061	thymic T cell selection	1/113	21/20488	0.109704	0.247214	0.199687	5788	1
GO:0048245	BP	GO:0048245	eosinophil chemotaxis	1/113	21/20488	0.109704	0.247214	0.199687	6357	1
GO:0048485	BP	GO:0048485	sympathetic nervous system development	1/113	21/20488	0.109704	0.247214	0.199687	8828	1
GO:0050750	MF	GO:0050750	low-density lipoprotein particle receptor binding	1/113	21/20488	0.109704	0.247214	0.199687	348	1
GO:0051428	MF	GO:0051428	peptide hormone receptor binding	1/113	21/20488	0.109704	0.247214	0.199687	2778	1
GO:0072010	BP	GO:0072010	glomerular epithelium development	1/113	21/20488	0.109704	0.247214	0.199687	7490	1
GO:1900273	BP	GO:1900273	positive regulation of long-term synaptic potentiation	1/113	21/20488	0.109704	0.247214	0.199687	4900	1
GO:1901739	BP	GO:1901739	regulation of myoblast fusion	1/113	21/20488	0.109704	0.247214	0.199687	8837	1
GO:1903055	BP	GO:1903055	positive regulation of extracellular matrix organization	1/113	21/20488	0.109704	0.247214	0.199687	8837	1
GO:1904886	BP	GO:1904886	beta-catenin destruction complex disassembly	1/113	21/20488	0.109704	0.247214	0.199687	2535	1
GO:2000316	BP	GO:2000316	regulation of T-helper 17 type immune response	1/113	21/20488	0.109704	0.247214	0.199687	3594	1
GO:2000678	BP	GO:2000678	negative regulation of transcription regulatory region DNA binding	1/113	21/20488	0.109704	0.247214	0.199687	23493	1
GO:2000737	BP	GO:2000737	negative regulation of stem cell differentiation	1/113	21/20488	0.109704	0.247214	0.199687	8621	1
GO:0051235	BP	GO:0051235	maintenance of location	4/113	330/20488	0.109852	0.247376	0.199818	920/348/32/5788	4
GO:0043523	BP	GO:0043523	regulation of neuron apoptotic process	3/113	210/20488	0.11017	0.247916	0.200254	10763/348/2902	3
GO:0062012	BP	GO:0062012	regulation of small molecule metabolic process	5/113	459/20488	0.110244	0.247916	0.200254	348/654/9056/2170/32	5
GO:1902106	BP	GO:1902106	negative regulation of leukocyte differentiation	2/113	103/20488	0.110767	0.248919	0.201065	2624/3635	2
GO:0014812	BP	GO:0014812	muscle cell migration	2/113	104/20488	0.112549	0.2524	0.203877	199/3488	2
GO:0030593	BP	GO:0030593	neutrophil chemotaxis	2/113	104/20488	0.112549	0.2524	0.203877	6357/5880	2
GO:0090100	BP	GO:0090100	positive regulation of transmembrane receptor protein serine/threonine kinase signaling pathway	2/113	104/20488	0.112549	0.2524	0.203877	2022/654	2
GO:0002683	BP	GO:0002683	negative regulation of immune system process	5/113	463/20488	0.113252	0.252691	0.204111	2624/710/3635/5788/933	5
GO:0006641	BP	GO:0006641	triglyceride metabolic process	2/113	105/20488	0.114338	0.252691	0.204111	348/2170	2
GO:0007009	BP	GO:0007009	plasma membrane organization	2/113	105/20488	0.114338	0.252691	0.204111	274/5788	2
GO:0055017	BP	GO:0055017	cardiac muscle tissue growth	2/113	105/20488	0.114338	0.252691	0.204111	6909/23493	2
GO:0000146	MF	GO:0000146	microfilament motor activity	1/113	22/20488	0.114619	0.252691	0.204111	4647	1
GO:0010884	BP	GO:0010884	positive regulation of lipid storage	1/113	22/20488	0.114619	0.252691	0.204111	32	1
GO:0019883	BP	GO:0019883	antigen processing and presentation of endogenous antigen	1/113	22/20488	0.114619	0.252691	0.204111	51752	1
GO:0021854	BP	GO:0021854	hypothalamus development	1/113	22/20488	0.114619	0.252691	0.204111	8828	1
GO:0031342	BP	GO:0031342	negative regulation of cell killing	1/113	22/20488	0.114619	0.252691	0.204111	5788	1
GO:0032469	BP	GO:0032469	endoplasmic reticulum calcium ion homeostasis	1/113	22/20488	0.114619	0.252691	0.204111	7052	1
GO:0035584	BP	GO:0035584	calcium-mediated signaling using intracellular calcium source	1/113	22/20488	0.114619	0.252691	0.204111	5788	1
GO:0035929	BP	GO:0035929	steroid hormone secretion	1/113	22/20488	0.114619	0.252691	0.204111	654	1
GO:0040037	BP	GO:0040037	negative regulation of fibroblast growth factor receptor signaling pathway	1/113	22/20488	0.114619	0.252691	0.204111	90993	1
GO:0044342	BP	GO:0044342	type B pancreatic cell proliferation	1/113	22/20488	0.114619	0.252691	0.204111	3488	1
GO:0045624	BP	GO:0045624	positive regulation of T-helper cell differentiation	1/113	22/20488	0.114619	0.252691	0.204111	3594	1
GO:0045649	BP	GO:0045649	regulation of macrophage differentiation	1/113	22/20488	0.114619	0.252691	0.204111	2624	1
GO:0046058	BP	GO:0046058	cAMP metabolic process	1/113	22/20488	0.114619	0.252691	0.204111	5141	1
GO:0050431	MF	GO:0050431	transforming growth factor beta binding	1/113	22/20488	0.114619	0.252691	0.204111	2022	1
GO:0051000	BP	GO:0051000	positive regulation of nitric-oxide synthase activity	1/113	22/20488	0.114619	0.252691	0.204111	348	1
GO:0060390	BP	GO:0060390	regulation of SMAD protein signal transduction	1/113	22/20488	0.114619	0.252691	0.204111	654	1
GO:0060547	BP	GO:0060547	negative regulation of necrotic cell death	1/113	22/20488	0.114619	0.252691	0.204111	8837	1
GO:0071577	BP	GO:0071577	zinc ion transmembrane transport	1/113	22/20488	0.114619	0.252691	0.204111	64116	1
GO:0090189	BP	GO:0090189	regulation of branching involved in ureteric bud morphogenesis	1/113	22/20488	0.114619	0.252691	0.204111	3217	1
GO:1903589	BP	GO:1903589	positive regulation of blood vessel endothelial cell proliferation involved in sprouting angiogenesis	1/113	22/20488	0.114619	0.252691	0.204111	2624	1
GO:2000773	BP	GO:2000773	negative regulation of cellular senescence	1/113	22/20488	0.114619	0.252691	0.204111	10000	1
GO:0005085	MF	GO:0005085	guanyl-nucleotide exchange factor activity	3/113	214/20488	0.114852	0.253031	0.204386	6915/27128/80243	3
GO:0002456	BP	GO:0002456	T cell mediated immunity	2/113	106/20488	0.116135	0.255654	0.206505	3594/5788	2
GO:0043405	BP	GO:0043405	regulation of MAP kinase activity	4/113	337/20488	0.116199	0.255654	0.206505	3082/348/11184/5788	4
GO:0043502	BP	GO:0043502	regulation of muscle adaptation	2/113	107/20488	0.117939	0.257716	0.20817	199/3488	2
GO:0048524	BP	GO:0048524	positive regulation of viral process	2/113	107/20488	0.117939	0.257716	0.20817	920/348	2
GO:0050905	BP	GO:0050905	neuromuscular process	2/113	107/20488	0.117939	0.257716	0.20817	4647/2902	2
GO:0062014	BP	GO:0062014	negative regulation of small molecule metabolic process	2/113	107/20488	0.117939	0.257716	0.20817	348/32	2
GO:0043393	BP	GO:0043393	regulation of protein binding	3/113	217/20488	0.118412	0.257716	0.20817	119/10763/348	3
GO:0007530	BP	GO:0007530	sex determination	1/113	23/20488	0.119508	0.257716	0.20817	7490	1
GO:0007617	BP	GO:0007617	mating behavior	1/113	23/20488	0.119508	0.257716	0.20817	2902	1
GO:0009310	BP	GO:0009310	amine catabolic process	1/113	23/20488	0.119508	0.257716	0.20817	1757	1
GO:0015740	BP	GO:0015740	C4-dicarboxylate transport	1/113	23/20488	0.119508	0.257716	0.20817	6506	1
GO:0015813	BP	GO:0015813	L-glutamate transmembrane transport	1/113	23/20488	0.119508	0.257716	0.20817	6506	1
GO:0030552	MF	GO:0030552	cAMP binding	1/113	23/20488	0.119508	0.257716	0.20817	5141	1
GO:0032373	BP	GO:0032373	positive regulation of sterol transport	1/113	23/20488	0.119508	0.257716	0.20817	348	1
GO:0032376	BP	GO:0032376	positive regulation of cholesterol transport	1/113	23/20488	0.119508	0.257716	0.20817	348	1
GO:0032703	BP	GO:0032703	negative regulation of interleukin-2 production	1/113	23/20488	0.119508	0.257716	0.20817	5788	1
GO:0032799	BP	GO:0032799	low-density lipoprotein receptor particle metabolic process	1/113	23/20488	0.119508	0.257716	0.20817	348	1
GO:0034593	MF	GO:0034593	phosphatidylinositol bisphosphate phosphatase activity	1/113	23/20488	0.119508	0.257716	0.20817	3635	1
GO:0043576	BP	GO:0043576	regulation of respiratory gaseous exchange	1/113	23/20488	0.119508	0.257716	0.20817	2902	1
GO:0051043	BP	GO:0051043	regulation of membrane protein ectodomain proteolysis	1/113	23/20488	0.119508	0.257716	0.20817	348	1
GO:0051151	BP	GO:0051151	negative regulation of smooth muscle cell differentiation	1/113	23/20488	0.119508	0.257716	0.20817	23493	1
GO:0051152	BP	GO:0051152	positive regulation of smooth muscle cell differentiation	1/113	23/20488	0.119508	0.257716	0.20817	2022	1
GO:0051904	BP	GO:0051904	pigment granule transport	1/113	23/20488	0.119508	0.257716	0.20817	4647	1
GO:0071425	BP	GO:0071425	hematopoietic stem cell proliferation	1/113	23/20488	0.119508	0.257716	0.20817	2122	1
GO:0072215	BP	GO:0072215	regulation of metanephros development	1/113	23/20488	0.119508	0.257716	0.20817	7490	1
GO:0089718	BP	GO:0089718	amino acid import across plasma membrane	1/113	23/20488	0.119508	0.257716	0.20817	6506	1
GO:1900746	BP	GO:1900746	regulation of vascular endothelial growth factor signaling pathway	1/113	23/20488	0.119508	0.257716	0.20817	57556	1
GO:1901032	BP	GO:1901032	negative regulation of response to reactive oxygen species	1/113	23/20488	0.119508	0.257716	0.20817	3082	1
GO:1901889	BP	GO:1901889	negative regulation of cell junction assembly	1/113	23/20488	0.119508	0.257716	0.20817	4323	1
GO:1903206	BP	GO:1903206	negative regulation of hydrogen peroxide-induced cell death	1/113	23/20488	0.119508	0.257716	0.20817	3082	1
GO:2001039	BP	GO:2001039	negative regulation of cellular response to drug	1/113	23/20488	0.119508	0.257716	0.20817	3082	1
GO:0007601	BP	GO:0007601	visual perception	3/113	218/20488	0.119608	0.257716	0.20817	50939/4693/4647	3
GO:0050807	BP	GO:0050807	regulation of synapse organization	3/113	218/20488	0.119608	0.257716	0.20817	348/8828/2902	3
GO:0046916	BP	GO:0046916	cellular transition metal ion homeostasis	2/113	108/20488	0.11975	0.257716	0.20817	64116/654	2
GO:0071156	BP	GO:0071156	regulation of cell cycle arrest	2/113	108/20488	0.11975	0.257716	0.20817	274/1017	2
GO:0061134	MF	GO:0061134	peptidase regulator activity	3/113	219/20488	0.120808	0.259821	0.20987	710/5918/8837	3
GO:0014897	BP	GO:0014897	striated muscle hypertrophy	2/113	109/20488	0.121568	0.260938	0.210773	23493/3488	2
GO:0051261	BP	GO:0051261	protein depolymerization	2/113	109/20488	0.121568	0.260938	0.210773	119/10763	2
GO:0072009	BP	GO:0072009	nephron epithelium development	2/113	109/20488	0.121568	0.260938	0.210773	7490/3217	2
GO:0002526	BP	GO:0002526	acute inflammatory response	3/113	220/20488	0.122013	0.261548	0.211265	710/3500/717	3
GO:0005125	MF	GO:0005125	cytokine activity	3/113	220/20488	0.122013	0.261548	0.211265	6357/654/4693	3
GO:0006939	BP	GO:0006939	smooth muscle contraction	2/113	110/20488	0.123393	0.26208	0.211695	6915/3363	2
GO:0098739	BP	GO:0098739	import across plasma membrane	2/113	110/20488	0.123393	0.26208	0.211695	64116/6506	2
GO:0003181	BP	GO:0003181	atrioventricular valve morphogenesis	1/113	24/20488	0.12437	0.26208	0.211695	23493	1
GO:0003418	BP	GO:0003418	growth plate cartilage chondrocyte differentiation	1/113	24/20488	0.12437	0.26208	0.211695	1291	1
GO:0003433	BP	GO:0003433	chondrocyte development involved in endochondral bone morphogenesis	1/113	24/20488	0.12437	0.26208	0.211695	1291	1
GO:0014850	BP	GO:0014850	response to muscle activity	1/113	24/20488	0.12437	0.26208	0.211695	23371	1
GO:0031579	BP	GO:0031579	membrane raft organization	1/113	24/20488	0.12437	0.26208	0.211695	5788	1
GO:0034629	BP	GO:0034629	cellular protein-containing complex localization	1/113	24/20488	0.12437	0.26208	0.211695	6444	1
GO:0035588	BP	GO:0035588	G protein-coupled purinergic receptor signaling pathway	1/113	24/20488	0.12437	0.26208	0.211695	27334	1
GO:0036315	BP	GO:0036315	cellular response to sterol	1/113	24/20488	0.12437	0.26208	0.211695	114881	1
GO:0042104	BP	GO:0042104	positive regulation of activated T cell proliferation	1/113	24/20488	0.12437	0.26208	0.211695	3594	1
GO:0043302	BP	GO:0043302	positive regulation of leukocyte degranulation	1/113	24/20488	0.12437	0.26208	0.211695	2624	1
GO:0045603	BP	GO:0045603	positive regulation of endothelial cell differentiation	1/113	24/20488	0.12437	0.26208	0.211695	654	1
GO:0046835	BP	GO:0046835	carbohydrate phosphorylation	1/113	24/20488	0.12437	0.26208	0.211695	3705	1
GO:0050857	BP	GO:0050857	positive regulation of antigen receptor-mediated signaling pathway	1/113	24/20488	0.12437	0.26208	0.211695	5788	1
GO:0051905	BP	GO:0051905	establishment of pigment granule localization	1/113	24/20488	0.12437	0.26208	0.211695	4647	1
GO:0060343	BP	GO:0060343	trabecula formation	1/113	24/20488	0.12437	0.26208	0.211695	23493	1
GO:0071677	BP	GO:0071677	positive regulation of mononuclear cell migration	1/113	24/20488	0.12437	0.26208	0.211695	199	1
GO:0072509	MF	GO:0072509	divalent inorganic cation transmembrane transporter activity	1/113	24/20488	0.12437	0.26208	0.211695	64116	1
GO:0090023	BP	GO:0090023	positive regulation of neutrophil chemotaxis	1/113	24/20488	0.12437	0.26208	0.211695	5880	1
GO:0090103	BP	GO:0090103	cochlea morphogenesis	1/113	24/20488	0.12437	0.26208	0.211695	2535	1
GO:0120013	MF	GO:0120013	intermembrane lipid transfer activity	1/113	24/20488	0.12437	0.26208	0.211695	348	1
GO:1900118	BP	GO:1900118	negative regulation of execution phase of apoptosis	1/113	24/20488	0.12437	0.26208	0.211695	5062	1
GO:1902547	BP	GO:1902547	regulation of cellular response to vascular endothelial growth factor stimulus	1/113	24/20488	0.12437	0.26208	0.211695	57556	1
GO:1905564	BP	GO:1905564	positive regulation of vascular endothelial cell proliferation	1/113	24/20488	0.12437	0.26208	0.211695	10000	1
GO:2000178	BP	GO:2000178	negative regulation of neural precursor cell proliferation	1/113	24/20488	0.12437	0.26208	0.211695	2624	1
GO:0050953	BP	GO:0050953	sensory perception of light stimulus	3/113	222/20488	0.124436	0.26208	0.211695	50939/4693/4647	3
GO:0005884	CC	GO:0005884	actin filament	2/113	111/20488	0.125225	0.262891	0.21235	5880/199	2
GO:0014896	BP	GO:0014896	muscle hypertrophy	2/113	111/20488	0.125225	0.262891	0.21235	23493/3488	2
GO:0022037	BP	GO:0022037	metencephalon development	2/113	111/20488	0.125225	0.262891	0.21235	199/2902	2
GO:0072676	BP	GO:0072676	lymphocyte migration	2/113	111/20488	0.125225	0.262891	0.21235	6357/199	2
GO:1904019	BP	GO:1904019	epithelial cell apoptotic process	2/113	111/20488	0.125225	0.262891	0.21235	2624/8837	2
GO:0045444	BP	GO:0045444	fat cell differentiation	3/113	223/20488	0.125654	0.263622	0.212941	2624/11007/51752	3
GO:0099572	CC	GO:0099572	postsynaptic specialization	4/113	348/20488	0.126492	0.264923	0.213992	119/4900/5062/2902	4
GO:0030595	BP	GO:0030595	leukocyte chemotaxis	3/113	224/20488	0.126876	0.264923	0.213992	6357/5880/199	3
GO:0014902	BP	GO:0014902	myotube differentiation	2/113	112/20488	0.127063	0.264923	0.213992	4323/8837	2
GO:0015918	BP	GO:0015918	sterol transport	2/113	112/20488	0.127063	0.264923	0.213992	114881/348	2
GO:0043279	BP	GO:0043279	response to alkaloid	2/113	112/20488	0.127063	0.264923	0.213992	199/2902	2
GO:0051817	BP	GO:0051817	modification of morphology or physiology of other organism involved in symbiotic interaction	2/113	112/20488	0.127063	0.264923	0.213992	920/348	2
GO:1990748	BP	GO:1990748	cellular detoxification	2/113	112/20488	0.127063	0.264923	0.213992	348/6649	2
GO:0015711	BP	GO:0015711	organic anion transport	5/113	482/20488	0.128074	0.264923	0.213992	348/9056/2170/32/6506	5
GO:0045665	BP	GO:0045665	negative regulation of neuron differentiation	3/113	225/20488	0.128103	0.264923	0.213992	57556/348/10501	3
GO:0098984	CC	GO:0098984	neuron to neuron synapse	4/113	350/20488	0.128404	0.264923	0.213992	119/4900/5062/2902	4
GO:0070838	BP	GO:0070838	divalent metal ion transport	5/113	483/20488	0.128878	0.264923	0.213992	64116/920/274/2902/5788	5
GO:0043244	BP	GO:0043244	regulation of protein complex disassembly	2/113	113/20488	0.128907	0.264923	0.213992	119/10763	2
GO:0048640	BP	GO:0048640	negative regulation of developmental growth	2/113	113/20488	0.128907	0.264923	0.213992	57556/10501	2
GO:0001945	BP	GO:0001945	lymph vessel development	1/113	25/20488	0.129205	0.264923	0.213992	7026	1
GO:0002068	BP	GO:0002068	glandular epithelial cell development	1/113	25/20488	0.129205	0.264923	0.213992	654	1
GO:0002335	BP	GO:0002335	mature B cell differentiation	1/113	25/20488	0.129205	0.264923	0.213992	5452	1
GO:0003309	BP	GO:0003309	type B pancreatic cell differentiation	1/113	25/20488	0.129205	0.264923	0.213992	654	1
GO:0008139	MF	GO:0008139	nuclear localization sequence binding	1/113	25/20488	0.129205	0.264923	0.213992	3842	1
GO:0019054	BP	GO:0019054	modulation by virus of host process	1/113	25/20488	0.129205	0.264923	0.213992	920	1
GO:0019430	BP	GO:0019430	removal of superoxide radicals	1/113	25/20488	0.129205	0.264923	0.213992	6649	1
GO:0031069	BP	GO:0031069	hair follicle morphogenesis	1/113	25/20488	0.129205	0.264923	0.213992	3488	1
GO:0031664	BP	GO:0031664	regulation of lipopolysaccharide-mediated signaling pathway	1/113	25/20488	0.129205	0.264923	0.213992	654	1
GO:0033612	MF	GO:0033612	receptor serine/threonine kinase binding	1/113	25/20488	0.129205	0.264923	0.213992	654	1
GO:0035235	BP	GO:0035235	ionotropic glutamate receptor signaling pathway	1/113	25/20488	0.129205	0.264923	0.213992	2902	1
GO:0035586	MF	GO:0035586	purinergic receptor activity	1/113	25/20488	0.129205	0.264923	0.213992	27334	1
GO:0043951	BP	GO:0043951	negative regulation of cAMP-mediated signaling	1/113	25/20488	0.129205	0.264923	0.213992	5140	1
GO:0045672	BP	GO:0045672	positive regulation of osteoclast differentiation	1/113	25/20488	0.129205	0.264923	0.213992	2778	1
GO:0045830	BP	GO:0045830	positive regulation of isotype switching	1/113	25/20488	0.129205	0.264923	0.213992	5788	1
GO:0046856	BP	GO:0046856	phosphatidylinositol dephosphorylation	1/113	25/20488	0.129205	0.264923	0.213992	3635	1
GO:0050901	BP	GO:0050901	leukocyte tethering or rolling	1/113	25/20488	0.129205	0.264923	0.213992	119	1
GO:0051156	BP	GO:0051156	glucose 6-phosphate metabolic process	1/113	25/20488	0.129205	0.264923	0.213992	9563	1
GO:0051560	BP	GO:0051560	mitochondrial calcium ion homeostasis	1/113	25/20488	0.129205	0.264923	0.213992	7052	1
GO:0072273	BP	GO:0072273	metanephric nephron morphogenesis	1/113	25/20488	0.129205	0.264923	0.213992	7490	1
GO:0072677	BP	GO:0072677	eosinophil migration	1/113	25/20488	0.129205	0.264923	0.213992	6357	1
GO:0090025	BP	GO:0090025	regulation of monocyte chemotaxis	1/113	25/20488	0.129205	0.264923	0.213992	199	1
GO:1905809	BP	GO:1905809	negative regulation of synapse organization	1/113	25/20488	0.129205	0.264923	0.213992	348	1
GO:0051260	BP	GO:0051260	protein homooligomerization	4/113	351/20488	0.129364	0.265083	0.214121	348/32/7052/6506	4
GO:0050803	BP	GO:0050803	regulation of synapse structure or activity	3/113	227/20488	0.130569	0.267384	0.21598	348/8828/2902	3
GO:0002688	BP	GO:0002688	regulation of leukocyte chemotaxis	2/113	114/20488	0.130758	0.267434	0.21602	5880/199	2
GO:0030218	BP	GO:0030218	erythrocyte differentiation	2/113	114/20488	0.130758	0.267434	0.21602	2624/3635	2
GO:0005765	CC	GO:0005765	lysosomal membrane	4/113	354/20488	0.132264	0.269019	0.2173	7805/79156/1291/4647	4
GO:0010927	BP	GO:0010927	cellular component assembly involved in morphogenesis	2/113	115/20488	0.132616	0.269019	0.2173	5156/8837	2
GO:0034249	BP	GO:0034249	negative regulation of cellular amide metabolic process	3/113	229/20488	0.133053	0.269019	0.2173	348/3488/274	3
GO:0098852	CC	GO:0098852	lytic vacuole membrane	4/113	355/20488	0.133237	0.269019	0.2173	7805/79156/1291/4647	4
GO:0072511	BP	GO:0072511	divalent inorganic cation transport	5/113	489/20488	0.13375	0.269019	0.2173	64116/920/274/2902/5788	5
GO:0002230	BP	GO:0002230	positive regulation of defense response to virus by host	1/113	26/20488	0.134014	0.269019	0.2173	3594	1
GO:0002360	BP	GO:0002360	T cell lineage commitment	1/113	26/20488	0.134014	0.269019	0.2173	3594	1
GO:0003171	BP	GO:0003171	atrioventricular valve development	1/113	26/20488	0.134014	0.269019	0.2173	23493	1
GO:0005328	MF	GO:0005328	neurotransmitter:sodium symporter activity	1/113	26/20488	0.134014	0.269019	0.2173	6506	1
GO:0006700	BP	GO:0006700	C21-steroid hormone biosynthetic process	1/113	26/20488	0.134014	0.269019	0.2173	654	1
GO:0010460	BP	GO:0010460	positive regulation of heart rate	1/113	26/20488	0.134014	0.269019	0.2173	23493	1
GO:0030194	BP	GO:0030194	positive regulation of blood coagulation	1/113	26/20488	0.134014	0.269019	0.2173	6915	1
GO:0032957	BP	GO:0032957	inositol trisphosphate metabolic process	1/113	26/20488	0.134014	0.269019	0.2173	3705	1
GO:0034364	CC	GO:0034364	high-density lipoprotein particle	1/113	26/20488	0.134014	0.269019	0.2173	348	1
GO:0035640	BP	GO:0035640	exploration behavior	1/113	26/20488	0.134014	0.269019	0.2173	348	1
GO:0043090	BP	GO:0043090	amino acid import	1/113	26/20488	0.134014	0.269019	0.2173	6506	1
GO:0043567	BP	GO:0043567	regulation of insulin-like growth factor receptor signaling pathway	1/113	26/20488	0.134014	0.269019	0.2173	3488	1
GO:0045992	BP	GO:0045992	negative regulation of embryonic development	1/113	26/20488	0.134014	0.269019	0.2173	6909	1
GO:0048169	BP	GO:0048169	regulation of long-term neuronal synaptic plasticity	1/113	26/20488	0.134014	0.269019	0.2173	2902	1
GO:0048596	BP	GO:0048596	embryonic camera-type eye morphogenesis	1/113	26/20488	0.134014	0.269019	0.2173	6909	1
GO:0051875	BP	GO:0051875	pigment granule localization	1/113	26/20488	0.134014	0.269019	0.2173	4647	1
GO:0055003	BP	GO:0055003	cardiac myofibril assembly	1/113	26/20488	0.134014	0.269019	0.2173	5156	1
GO:0060544	BP	GO:0060544	regulation of necroptotic process	1/113	26/20488	0.134014	0.269019	0.2173	8837	1
GO:0060706	BP	GO:0060706	cell differentiation involved in embryonic placenta development	1/113	26/20488	0.134014	0.269019	0.2173	7026	1
GO:0070325	MF	GO:0070325	lipoprotein particle receptor binding	1/113	26/20488	0.134014	0.269019	0.2173	348	1
GO:0071624	BP	GO:0071624	positive regulation of granulocyte chemotaxis	1/113	26/20488	0.134014	0.269019	0.2173	5880	1
GO:0072539	BP	GO:0072539	T-helper 17 cell differentiation	1/113	26/20488	0.134014	0.269019	0.2173	3594	1
GO:0097066	BP	GO:0097066	response to thyroid hormone	1/113	26/20488	0.134014	0.269019	0.2173	687	1
GO:1900048	BP	GO:1900048	positive regulation of hemostasis	1/113	26/20488	0.134014	0.269019	0.2173	6915	1
GO:1904754	BP	GO:1904754	positive regulation of vascular associated smooth muscle cell migration	1/113	26/20488	0.134014	0.269019	0.2173	3488	1
GO:0006304	BP	GO:0006304	DNA modification	2/113	116/20488	0.134479	0.269455	0.217652	7490/2778	2
GO:0021987	BP	GO:0021987	cerebral cortex development	2/113	116/20488	0.134479	0.269455	0.217652	8828/2902	2
GO:0070252	BP	GO:0070252	actin-mediated cell contraction	2/113	116/20488	0.134479	0.269455	0.217652	6444/274	2
GO:0007613	BP	GO:0007613	memory	2/113	117/20488	0.136348	0.272237	0.2199	348/2902	2
GO:0016798	MF	GO:0016798	hydrolase activity, acting on glycosyl bonds	2/113	117/20488	0.136348	0.272237	0.2199	10825/80162	2
GO:0030594	MF	GO:0030594	neurotransmitter receptor activity	2/113	117/20488	0.136348	0.272237	0.2199	2902/3363	2
GO:0051153	BP	GO:0051153	regulation of striated muscle cell differentiation	2/113	117/20488	0.136348	0.272237	0.2199	4323/8837	2
GO:0099055	CC	GO:0099055	integral component of postsynaptic membrane	2/113	117/20488	0.136348	0.272237	0.2199	8828/2902	2
GO:0001666	BP	GO:0001666	response to hypoxia	4/113	359/20488	0.137157	0.272237	0.2199	1536/6649/4323/8837	4
GO:0006936	BP	GO:0006936	muscle contraction	4/113	360/20488	0.138144	0.272237	0.2199	6444/6915/274/3363	4
GO:1990266	BP	GO:1990266	neutrophil migration	2/113	118/20488	0.138223	0.272237	0.2199	6357/5880	2
GO:0001891	CC	GO:0001891	phagocytic cup	1/113	27/20488	0.138796	0.272237	0.2199	199	1
GO:0001964	BP	GO:0001964	startle response	1/113	27/20488	0.138796	0.272237	0.2199	2902	1
GO:0001968	MF	GO:0001968	fibronectin binding	1/113	27/20488	0.138796	0.272237	0.2199	3488	1
GO:0002021	BP	GO:0002021	response to dietary excess	1/113	27/20488	0.138796	0.272237	0.2199	348	1
GO:0002825	BP	GO:0002825	regulation of T-helper 1 type immune response	1/113	27/20488	0.138796	0.272237	0.2199	3594	1
GO:0006706	BP	GO:0006706	steroid catabolic process	1/113	27/20488	0.138796	0.272237	0.2199	348	1
GO:0006829	BP	GO:0006829	zinc ion transport	1/113	27/20488	0.138796	0.272237	0.2199	64116	1
GO:0008066	MF	GO:0008066	glutamate receptor activity	1/113	27/20488	0.138796	0.272237	0.2199	2902	1
GO:0031210	MF	GO:0031210	phosphatidylcholine binding	1/113	27/20488	0.138796	0.272237	0.2199	3507	1
GO:0032809	CC	GO:0032809	neuronal cell body membrane	1/113	27/20488	0.138796	0.272237	0.2199	933	1
GO:0035883	BP	GO:0035883	enteroendocrine cell differentiation	1/113	27/20488	0.138796	0.272237	0.2199	654	1
GO:0045671	BP	GO:0045671	negative regulation of osteoclast differentiation	1/113	27/20488	0.138796	0.272237	0.2199	3635	1
GO:0045932	BP	GO:0045932	negative regulation of muscle contraction	1/113	27/20488	0.138796	0.272237	0.2199	274	1
GO:0046885	BP	GO:0046885	regulation of hormone biosynthetic process	1/113	27/20488	0.138796	0.272237	0.2199	654	1
GO:0050820	BP	GO:0050820	positive regulation of coagulation	1/113	27/20488	0.138796	0.272237	0.2199	6915	1
GO:0050997	MF	GO:0050997	quaternary ammonium group binding	1/113	27/20488	0.138796	0.272237	0.2199	3507	1
GO:0051450	BP	GO:0051450	myoblast proliferation	1/113	27/20488	0.138796	0.272237	0.2199	3082	1
GO:0052866	MF	GO:0052866	phosphatidylinositol phosphate phosphatase activity	1/113	27/20488	0.138796	0.272237	0.2199	3635	1
GO:0071450	BP	GO:0071450	cellular response to oxygen radical	1/113	27/20488	0.138796	0.272237	0.2199	6649	1
GO:0071451	BP	GO:0071451	cellular response to superoxide	1/113	27/20488	0.138796	0.272237	0.2199	6649	1
GO:0071514	BP	GO:0071514	genetic imprinting	1/113	27/20488	0.138796	0.272237	0.2199	2778	1
GO:0072207	BP	GO:0072207	metanephric epithelium development	1/113	27/20488	0.138796	0.272237	0.2199	7490	1
GO:0072378	BP	GO:0072378	blood coagulation, fibrin clot formation	1/113	27/20488	0.138796	0.272237	0.2199	710	1
GO:0098810	BP	GO:0098810	neurotransmitter reuptake	1/113	27/20488	0.138796	0.272237	0.2199	6506	1
GO:0099604	MF	GO:0099604	ligand-gated calcium channel activity	1/113	27/20488	0.138796	0.272237	0.2199	2902	1
GO:1905208	BP	GO:1905208	negative regulation of cardiocyte differentiation	1/113	27/20488	0.138796	0.272237	0.2199	23493	1
GO:2000191	BP	GO:2000191	regulation of fatty acid transport	1/113	27/20488	0.138796	0.272237	0.2199	2170	1
GO:0001158	MF	GO:0001158	enhancer sequence-specific DNA binding	2/113	119/20488	0.140104	0.274472	0.221705	2624/3217	2
GO:0007368	BP	GO:0007368	determination of left/right symmetry	2/113	119/20488	0.140104	0.274472	0.221705	2022/6909	2
GO:0043025	CC	GO:0043025	neuronal cell body	5/113	497/20488	0.140375	0.274838	0.222	1536/4900/348/199/933	5
GO:0030111	BP	GO:0030111	regulation of Wnt signaling pathway	4/113	363/20488	0.141124	0.276138	0.22305	51704/348/5218/79816	4
GO:0005667	CC	GO:0005667	transcription factor complex	4/113	365/20488	0.143125	0.276238	0.223131	6909/1017/79816/6929	4
GO:0032872	BP	GO:0032872	regulation of stress-activated MAPK cascade	3/113	237/20488	0.143149	0.276238	0.223131	3082/11184/2122	3
GO:0003180	BP	GO:0003180	aortic valve morphogenesis	1/113	28/20488	0.143552	0.276238	0.223131	23493	1
GO:0005343	MF	GO:0005343	organic acid:sodium symporter activity	1/113	28/20488	0.143552	0.276238	0.223131	6506	1
GO:0005520	MF	GO:0005520	insulin-like growth factor binding	1/113	28/20488	0.143552	0.276238	0.223131	3488	1
GO:0008045	BP	GO:0008045	motor neuron axon guidance	1/113	28/20488	0.143552	0.276238	0.223131	5880	1
GO:0010894	BP	GO:0010894	negative regulation of steroid biosynthetic process	1/113	28/20488	0.143552	0.276238	0.223131	348	1
GO:0016645	MF	GO:0016645	oxidoreductase activity, acting on the CH-NH group of donors	1/113	28/20488	0.143552	0.276238	0.223131	1757	1
GO:0032770	BP	GO:0032770	positive regulation of monooxygenase activity	1/113	28/20488	0.143552	0.276238	0.223131	348	1
GO:0033137	BP	GO:0033137	negative regulation of peptidyl-serine phosphorylation	1/113	28/20488	0.143552	0.276238	0.223131	3082	1
GO:0034368	BP	GO:0034368	protein-lipid complex remodeling	1/113	28/20488	0.143552	0.276238	0.223131	348	1
GO:0034369	BP	GO:0034369	plasma lipoprotein particle remodeling	1/113	28/20488	0.143552	0.276238	0.223131	348	1
GO:0034377	BP	GO:0034377	plasma lipoprotein particle assembly	1/113	28/20488	0.143552	0.276238	0.223131	348	1
GO:0034698	BP	GO:0034698	response to gonadotropin	1/113	28/20488	0.143552	0.276238	0.223131	7490	1
GO:0035116	BP	GO:0035116	embryonic hindlimb morphogenesis	1/113	28/20488	0.143552	0.276238	0.223131	2778	1
GO:0042730	BP	GO:0042730	fibrinolysis	1/113	28/20488	0.143552	0.276238	0.223131	710	1
GO:0043425	MF	GO:0043425	bHLH transcription factor binding	1/113	28/20488	0.143552	0.276238	0.223131	6929	1
GO:0044298	CC	GO:0044298	cell body membrane	1/113	28/20488	0.143552	0.276238	0.223131	933	1
GO:0045408	BP	GO:0045408	regulation of interleukin-6 biosynthetic process	1/113	28/20488	0.143552	0.276238	0.223131	3635	1
GO:0050858	BP	GO:0050858	negative regulation of antigen receptor-mediated signaling pathway	1/113	28/20488	0.143552	0.276238	0.223131	933	1
GO:0051647	BP	GO:0051647	nucleus localization	1/113	28/20488	0.143552	0.276238	0.223131	274	1
GO:0060122	BP	GO:0060122	inner ear receptor cell stereocilium organization	1/113	28/20488	0.143552	0.276238	0.223131	4647	1
GO:0060260	BP	GO:0060260	regulation of transcription initiation from RNA polymerase II promoter	1/113	28/20488	0.143552	0.276238	0.223131	23493	1
GO:0090344	BP	GO:0090344	negative regulation of cell aging	1/113	28/20488	0.143552	0.276238	0.223131	10000	1
GO:1902745	BP	GO:1902745	positive regulation of lamellipodium organization	1/113	28/20488	0.143552	0.276238	0.223131	5880	1
GO:1902932	BP	GO:1902932	positive regulation of alcohol biosynthetic process	1/113	28/20488	0.143552	0.276238	0.223131	654	1
GO:1990776	BP	GO:1990776	response to angiotensin	1/113	28/20488	0.143552	0.276238	0.223131	1536	1
GO:2000463	BP	GO:2000463	positive regulation of excitatory postsynaptic potential	1/113	28/20488	0.143552	0.276238	0.223131	2902	1
GO:0046718	BP	GO:0046718	viral entry into host cell	2/113	121/20488	0.143882	0.27671	0.223513	4684/920	2
GO:0051402	BP	GO:0051402	neuron apoptotic process	3/113	239/20488	0.145712	0.279368	0.22566	10763/348/2902	3
GO:0070302	BP	GO:0070302	regulation of stress-activated protein kinase signaling cascade	3/113	239/20488	0.145712	0.279368	0.22566	3082/11184/2122	3
GO:0019730	BP	GO:0019730	antimicrobial humoral response	2/113	122/20488	0.14578	0.279368	0.22566	6357/3507	2
GO:0034101	BP	GO:0034101	erythrocyte homeostasis	2/113	122/20488	0.14578	0.279368	0.22566	2624/3635	2
GO:0098936	CC	GO:0098936	intrinsic component of postsynaptic membrane	2/113	122/20488	0.14578	0.279368	0.22566	8828/2902	2
GO:1903844	BP	GO:1903844	regulation of cellular response to transforming growth factor beta stimulus	2/113	122/20488	0.14578	0.279368	0.22566	2022/8837	2
GO:0002062	BP	GO:0002062	chondrocyte differentiation	2/113	123/20488	0.147682	0.27957	0.225823	654/1291	2
GO:0051928	BP	GO:0051928	positive regulation of calcium ion transport	2/113	123/20488	0.147682	0.27957	0.225823	920/2902	2
GO:0071621	BP	GO:0071621	granulocyte chemotaxis	2/113	123/20488	0.147682	0.27957	0.225823	6357/5880	2
GO:0036293	BP	GO:0036293	response to decreased oxygen levels	4/113	370/20488	0.148175	0.27957	0.225823	1536/6649/4323/8837	4
GO:0000303	BP	GO:0000303	response to superoxide	1/113	29/20488	0.148282	0.27957	0.225823	6649	1
GO:0007263	BP	GO:0007263	nitric oxide mediated signal transduction	1/113	29/20488	0.148282	0.27957	0.225823	348	1
GO:0007271	BP	GO:0007271	synaptic transmission, cholinergic	1/113	29/20488	0.148282	0.27957	0.225823	348	1
GO:0010954	BP	GO:0010954	positive regulation of protein processing	1/113	29/20488	0.148282	0.27957	0.225823	4323	1
GO:0016342	CC	GO:0016342	catenin complex	1/113	29/20488	0.148282	0.27957	0.225823	1002	1
GO:0021602	BP	GO:0021602	cranial nerve morphogenesis	1/113	29/20488	0.148282	0.27957	0.225823	8828	1
GO:0021884	BP	GO:0021884	forebrain neuron development	1/113	29/20488	0.148282	0.27957	0.225823	8828	1
GO:0034367	BP	GO:0034367	protein-containing complex remodeling	1/113	29/20488	0.148282	0.27957	0.225823	348	1
GO:0035025	BP	GO:0035025	positive regulation of Rho protein signal transduction	1/113	29/20488	0.148282	0.27957	0.225823	27334	1
GO:0042219	BP	GO:0042219	cellular modified amino acid catabolic process	1/113	29/20488	0.148282	0.27957	0.225823	1757	1
GO:0042226	BP	GO:0042226	interleukin-6 biosynthetic process	1/113	29/20488	0.148282	0.27957	0.225823	3635	1
GO:0044030	BP	GO:0044030	regulation of DNA methylation	1/113	29/20488	0.148282	0.27957	0.225823	7490	1
GO:0044068	BP	GO:0044068	modulation by symbiont of host cellular process	1/113	29/20488	0.148282	0.27957	0.225823	920	1
GO:0044788	BP	GO:0044788	modulation by host of viral process	1/113	29/20488	0.148282	0.27957	0.225823	348	1
GO:0045822	BP	GO:0045822	negative regulation of heart contraction	1/113	29/20488	0.148282	0.27957	0.225823	274	1
GO:0048730	BP	GO:0048730	epidermis morphogenesis	1/113	29/20488	0.148282	0.27957	0.225823	3488	1
GO:0050855	BP	GO:0050855	regulation of B cell receptor signaling pathway	1/113	29/20488	0.148282	0.27957	0.225823	933	1
GO:0060142	BP	GO:0060142	regulation of syncytium formation by plasma membrane fusion	1/113	29/20488	0.148282	0.27957	0.225823	8837	1
GO:0060536	BP	GO:0060536	cartilage morphogenesis	1/113	29/20488	0.148282	0.27957	0.225823	1291	1
GO:0061099	BP	GO:0061099	negative regulation of protein tyrosine kinase activity	1/113	29/20488	0.148282	0.27957	0.225823	5788	1
GO:0070723	BP	GO:0070723	response to cholesterol	1/113	29/20488	0.148282	0.27957	0.225823	114881	1
GO:0072538	BP	GO:0072538	T-helper 17 type immune response	1/113	29/20488	0.148282	0.27957	0.225823	3594	1
GO:1902624	BP	GO:1902624	positive regulation of neutrophil migration	1/113	29/20488	0.148282	0.27957	0.225823	5880	1
GO:0038093	BP	GO:0038093	Fc receptor signaling pathway	3/113	241/20488	0.148291	0.27957	0.225823	3500/5062/5788	3
GO:0014066	BP	GO:0014066	regulation of phosphatidylinositol 3-kinase signaling	2/113	124/20488	0.14959	0.281693	0.227538	3082/5156	2
GO:0019751	BP	GO:0019751	polyol metabolic process	2/113	124/20488	0.14959	0.281693	0.227538	3635/3705	2
GO:0001701	BP	GO:0001701	in utero embryonic development	4/113	373/20488	0.151239	0.284305	0.229647	2624/7026/23493/5156	4
GO:0051098	BP	GO:0051098	regulation of binding	4/113	373/20488	0.151239	0.284305	0.229647	119/10763/348/23493	4
GO:0030326	BP	GO:0030326	embryonic limb morphogenesis	2/113	125/20488	0.151503	0.284305	0.229647	6909/2778	2
GO:0035113	BP	GO:0035113	embryonic appendage morphogenesis	2/113	125/20488	0.151503	0.284305	0.229647	6909/2778	2
GO:0000002	BP	GO:0000002	mitochondrial genome maintenance	1/113	30/20488	0.152986	0.284305	0.229647	10000	1
GO:0000305	BP	GO:0000305	response to oxygen radical	1/113	30/20488	0.152986	0.284305	0.229647	6649	1
GO:0000803	CC	GO:0000803	sex chromosome	1/113	30/20488	0.152986	0.284305	0.229647	1017	1
GO:0003413	BP	GO:0003413	chondrocyte differentiation involved in endochondral bone morphogenesis	1/113	30/20488	0.152986	0.284305	0.229647	1291	1
GO:0005834	CC	GO:0005834	heterotrimeric G-protein complex	1/113	30/20488	0.152986	0.284305	0.229647	2778	1
GO:0034243	BP	GO:0034243	regulation of transcription elongation from RNA polymerase II promoter	1/113	30/20488	0.152986	0.284305	0.229647	8621	1
GO:0043372	BP	GO:0043372	positive regulation of CD4-positive, alpha-beta T cell differentiation	1/113	30/20488	0.152986	0.284305	0.229647	3594	1
GO:0045939	BP	GO:0045939	negative regulation of steroid metabolic process	1/113	30/20488	0.152986	0.284305	0.229647	348	1
GO:0045954	BP	GO:0045954	positive regulation of natural killer cell mediated cytotoxicity	1/113	30/20488	0.152986	0.284305	0.229647	4068	1
GO:0046596	BP	GO:0046596	regulation of viral entry into host cell	1/113	30/20488	0.152986	0.284305	0.229647	920	1
GO:0046640	BP	GO:0046640	regulation of alpha-beta T cell proliferation	1/113	30/20488	0.152986	0.284305	0.229647	5788	1
GO:0050869	BP	GO:0050869	negative regulation of B cell activation	1/113	30/20488	0.152986	0.284305	0.229647	3635	1
GO:0061082	BP	GO:0061082	myeloid leukocyte cytokine production	1/113	30/20488	0.152986	0.284305	0.229647	51704	1
GO:0070168	BP	GO:0070168	negative regulation of biomineral tissue development	1/113	30/20488	0.152986	0.284305	0.229647	23493	1
GO:0070273	MF	GO:0070273	phosphatidylinositol-4-phosphate binding	1/113	30/20488	0.152986	0.284305	0.229647	79156	1
GO:0071549	BP	GO:0071549	cellular response to dexamethasone stimulus	1/113	30/20488	0.152986	0.284305	0.229647	8837	1
GO:0090022	BP	GO:0090022	regulation of neutrophil chemotaxis	1/113	30/20488	0.152986	0.284305	0.229647	5880	1
GO:1903205	BP	GO:1903205	regulation of hydrogen peroxide-induced cell death	1/113	30/20488	0.152986	0.284305	0.229647	3082	1
GO:1905360	CC	GO:1905360	GTPase complex	1/113	30/20488	0.152986	0.284305	0.229647	2778	1
GO:0048872	BP	GO:0048872	homeostasis of number of cells	3/113	246/20488	0.154802	0.287514	0.23224	2624/3635/10000	3
GO:0000790	CC	GO:0000790	nuclear chromatin	4/113	377/20488	0.155362	0.28839	0.232947	8621/23493/90993/6929	4
GO:0000086	BP	GO:0000086	G2/M transition of mitotic cell cycle	3/113	247/20488	0.156115	0.289527	0.233866	10763/5218/1017	3
GO:0002020	MF	GO:0002020	protease binding	2/113	128/20488	0.15727	0.289527	0.233866	274/8837	2
GO:0002576	BP	GO:0002576	platelet degranulation	2/113	128/20488	0.15727	0.289527	0.233866	710/3082	2
GO:0009855	BP	GO:0009855	determination of bilateral symmetry	2/113	128/20488	0.15727	0.289527	0.233866	2022/6909	2
GO:0051291	BP	GO:0051291	protein heterooligomerization	2/113	128/20488	0.15727	0.289527	0.233866	1291/2902	2
GO:0002888	BP	GO:0002888	positive regulation of myeloid leukocyte mediated immunity	1/113	31/20488	0.157665	0.289527	0.233866	2624	1
GO:0003299	BP	GO:0003299	muscle hypertrophy in response to stress	1/113	31/20488	0.157665	0.289527	0.233866	23493	1
GO:0009154	BP	GO:0009154	purine ribonucleotide catabolic process	1/113	31/20488	0.157665	0.289527	0.233866	5141	1
GO:0014887	BP	GO:0014887	cardiac muscle adaptation	1/113	31/20488	0.157665	0.289527	0.233866	23493	1
GO:0014898	BP	GO:0014898	cardiac muscle hypertrophy in response to stress	1/113	31/20488	0.157665	0.289527	0.233866	23493	1
GO:0019098	BP	GO:0019098	reproductive behavior	1/113	31/20488	0.157665	0.289527	0.233866	2902	1
GO:0030140	CC	GO:0030140	trans-Golgi network transport vesicle	1/113	31/20488	0.157665	0.289527	0.233866	4900	1
GO:0030149	BP	GO:0030149	sphingolipid catabolic process	1/113	31/20488	0.157665	0.289527	0.233866	10825	1
GO:0032786	BP	GO:0032786	positive regulation of DNA-templated transcription, elongation	1/113	31/20488	0.157665	0.289527	0.233866	8621	1
GO:0048710	BP	GO:0048710	regulation of astrocyte differentiation	1/113	31/20488	0.157665	0.289527	0.233866	274	1
GO:0050849	BP	GO:0050849	negative regulation of calcium-mediated signaling	1/113	31/20488	0.157665	0.289527	0.233866	933	1
GO:0140142	MF	GO:0140142	nucleocytoplasmic carrier activity	1/113	31/20488	0.157665	0.289527	0.233866	3842	1
GO:1903319	BP	GO:1903319	positive regulation of protein maturation	1/113	31/20488	0.157665	0.289527	0.233866	4323	1
GO:2000406	BP	GO:2000406	positive regulation of T cell migration	1/113	31/20488	0.157665	0.289527	0.233866	199	1
GO:0019318	BP	GO:0019318	hexose metabolic process	3/113	249/20488	0.158751	0.291357	0.235344	23275/9563/32	3
GO:0006639	BP	GO:0006639	acylglycerol metabolic process	2/113	129/20488	0.159201	0.291526	0.23548	348/2170	2
GO:0009799	BP	GO:0009799	specification of symmetry	2/113	129/20488	0.159201	0.291526	0.23548	2022/6909	2
GO:0034754	BP	GO:0034754	cellular hormone metabolic process	2/113	129/20488	0.159201	0.291526	0.23548	654/5156	2
GO:0044106	BP	GO:0044106	cellular amine metabolic process	2/113	129/20488	0.159201	0.291526	0.23548	9056/1757	2
GO:0071383	BP	GO:0071383	cellular response to steroid hormone stimulus	3/113	250/20488	0.160075	0.29246	0.236234	687/7026/8837	3
GO:0006638	BP	GO:0006638	neutral lipid metabolic process	2/113	130/20488	0.161138	0.29246	0.236234	348/2170	2
GO:0008016	BP	GO:0008016	regulation of heart contraction	3/113	251/20488	0.161402	0.29246	0.236234	6909/23493/274	3
GO:0001569	BP	GO:0001569	branching involved in blood vessel morphogenesis	1/113	32/20488	0.162318	0.29246	0.236234	2022	1
GO:0001975	BP	GO:0001975	response to amphetamine	1/113	32/20488	0.162318	0.29246	0.236234	2902	1
GO:0003176	BP	GO:0003176	aortic valve development	1/113	32/20488	0.162318	0.29246	0.236234	23493	1
GO:0003338	BP	GO:0003338	metanephros morphogenesis	1/113	32/20488	0.162318	0.29246	0.236234	7490	1
GO:0006739	BP	GO:0006739	NADP metabolic process	1/113	32/20488	0.162318	0.29246	0.236234	9563	1
GO:0008210	BP	GO:0008210	estrogen metabolic process	1/113	32/20488	0.162318	0.29246	0.236234	5156	1
GO:0009261	BP	GO:0009261	ribonucleotide catabolic process	1/113	32/20488	0.162318	0.29246	0.236234	5141	1
GO:0035255	MF	GO:0035255	ionotropic glutamate receptor binding	1/113	32/20488	0.162318	0.29246	0.236234	2778	1
GO:0035587	BP	GO:0035587	purinergic receptor signaling pathway	1/113	32/20488	0.162318	0.29246	0.236234	27334	1
GO:0042311	BP	GO:0042311	vasodilation	1/113	32/20488	0.162318	0.29246	0.236234	348	1
GO:0043552	BP	GO:0043552	positive regulation of phosphatidylinositol 3-kinase activity	1/113	32/20488	0.162318	0.29246	0.236234	5156	1
GO:0045589	BP	GO:0045589	regulation of regulatory T cell differentiation	1/113	32/20488	0.162318	0.29246	0.236234	2175	1
GO:0045745	BP	GO:0045745	positive regulation of G protein-coupled receptor signaling pathway	1/113	32/20488	0.162318	0.29246	0.236234	2535	1
GO:0045907	BP	GO:0045907	positive regulation of vasoconstriction	1/113	32/20488	0.162318	0.29246	0.236234	6915	1
GO:0045922	BP	GO:0045922	negative regulation of fatty acid metabolic process	1/113	32/20488	0.162318	0.29246	0.236234	32	1
GO:0045987	BP	GO:0045987	positive regulation of smooth muscle contraction	1/113	32/20488	0.162318	0.29246	0.236234	6915	1
GO:0051385	BP	GO:0051385	response to mineralocorticoid	1/113	32/20488	0.162318	0.29246	0.236234	1536	1
GO:0055094	BP	GO:0055094	response to lipoprotein particle	1/113	32/20488	0.162318	0.29246	0.236234	348	1
GO:0060325	BP	GO:0060325	face morphogenesis	1/113	32/20488	0.162318	0.29246	0.236234	5156	1
GO:0061311	BP	GO:0061311	cell surface receptor signaling pathway involved in heart development	1/113	32/20488	0.162318	0.29246	0.236234	23493	1
GO:0070207	BP	GO:0070207	protein homotrimerization	1/113	32/20488	0.162318	0.29246	0.236234	6506	1
GO:0070570	BP	GO:0070570	regulation of neuron projection regeneration	1/113	32/20488	0.162318	0.29246	0.236234	3082	1
GO:0071855	MF	GO:0071855	neuropeptide receptor binding	1/113	32/20488	0.162318	0.29246	0.236234	2778	1
GO:1902235	BP	GO:1902235	regulation of endoplasmic reticulum stress-induced intrinsic apoptotic signaling pathway	1/113	32/20488	0.162318	0.29246	0.236234	90993	1
GO:1903955	BP	GO:1903955	positive regulation of protein targeting to mitochondrion	1/113	32/20488	0.162318	0.29246	0.236234	5880	1
GO:2000778	BP	GO:2000778	positive regulation of interleukin-6 secretion	1/113	32/20488	0.162318	0.29246	0.236234	199	1
GO:0045177	CC	GO:0045177	apical part of cell	4/113	384/20488	0.162678	0.292947	0.236628	10004/4647/2778/3705	4
GO:0055076	BP	GO:0055076	transition metal ion homeostasis	2/113	131/20488	0.163078	0.293342	0.236947	64116/654	2
GO:0098754	BP	GO:0098754	detoxification	2/113	131/20488	0.163078	0.293342	0.236947	348/6649	2
GO:0045335	CC	GO:0045335	phagocytic vesicle	2/113	132/20488	0.165023	0.296513	0.239508	1536/5880	2
GO:0045598	BP	GO:0045598	regulation of fat cell differentiation	2/113	132/20488	0.165023	0.296513	0.239508	2624/11007	2
GO:0051924	BP	GO:0051924	regulation of calcium ion transport	3/113	254/20488	0.165403	0.296528	0.239521	920/274/2902	3
GO:0002717	BP	GO:0002717	positive regulation of natural killer cell mediated immunity	1/113	33/20488	0.166945	0.296528	0.239521	4068	1
GO:0010039	BP	GO:0010039	response to iron ion	1/113	33/20488	0.166945	0.296528	0.239521	654	1
GO:0010591	BP	GO:0010591	regulation of lamellipodium assembly	1/113	33/20488	0.166945	0.296528	0.239521	5880	1
GO:0010737	BP	GO:0010737	protein kinase A signaling	1/113	33/20488	0.166945	0.296528	0.239521	5141	1
GO:0010837	BP	GO:0010837	regulation of keratinocyte proliferation	1/113	33/20488	0.166945	0.296528	0.239521	687	1
GO:0019934	BP	GO:0019934	cGMP-mediated signaling	1/113	33/20488	0.166945	0.296528	0.239521	348	1
GO:0030513	BP	GO:0030513	positive regulation of BMP signaling pathway	1/113	33/20488	0.166945	0.296528	0.239521	2022	1
GO:0036003	BP	GO:0036003	positive regulation of transcription from RNA polymerase II promoter in response to stress	1/113	33/20488	0.166945	0.296528	0.239521	90993	1
GO:0036314	BP	GO:0036314	response to sterol	1/113	33/20488	0.166945	0.296528	0.239521	114881	1
GO:0045191	BP	GO:0045191	regulation of isotype switching	1/113	33/20488	0.166945	0.296528	0.239521	5788	1
GO:0045736	BP	GO:0045736	negative regulation of cyclin-dependent protein serine/threonine kinase activity	1/113	33/20488	0.166945	0.296528	0.239521	7026	1
GO:0046633	BP	GO:0046633	alpha-beta T cell proliferation	1/113	33/20488	0.166945	0.296528	0.239521	5788	1
GO:0048854	BP	GO:0048854	brain morphogenesis	1/113	33/20488	0.166945	0.296528	0.239521	10000	1
GO:0061036	BP	GO:0061036	positive regulation of cartilage development	1/113	33/20488	0.166945	0.296528	0.239521	654	1
GO:0071813	MF	GO:0071813	lipoprotein particle binding	1/113	33/20488	0.166945	0.296528	0.239521	348	1
GO:0071814	MF	GO:0071814	protein-lipid complex binding	1/113	33/20488	0.166945	0.296528	0.239521	348	1
GO:1901380	BP	GO:1901380	negative regulation of potassium ion transmembrane transport	1/113	33/20488	0.166945	0.296528	0.239521	274	1
GO:2000352	BP	GO:2000352	negative regulation of endothelial cell apoptotic process	1/113	33/20488	0.166945	0.296528	0.239521	2624	1
GO:2001024	BP	GO:2001024	negative regulation of response to drug	1/113	33/20488	0.166945	0.296528	0.239521	3082	1
GO:2001038	BP	GO:2001038	regulation of cellular response to drug	1/113	33/20488	0.166945	0.296528	0.239521	3082	1
GO:0007187	BP	GO:0007187	G protein-coupled receptor signaling pathway, coupled to cyclic nucleotide second messenger	3/113	256/20488	0.168087	0.29823	0.240895	6915/2778/3363	3
GO:0007611	BP	GO:0007611	learning or memory	3/113	256/20488	0.168087	0.29823	0.240895	4900/348/2902	3
GO:0004713	MF	GO:0004713	protein tyrosine kinase activity	2/113	134/20488	0.168925	0.29874	0.241307	8828/5156	2
GO:0030260	BP	GO:0030260	entry into host cell	2/113	134/20488	0.168925	0.29874	0.241307	4684/920	2
GO:0044409	BP	GO:0044409	entry into host	2/113	134/20488	0.168925	0.29874	0.241307	4684/920	2
GO:0048565	BP	GO:0048565	digestive tract development	2/113	134/20488	0.168925	0.29874	0.241307	6909/5156	2
GO:0051806	BP	GO:0051806	entry into cell of other organism involved in symbiotic interaction	2/113	134/20488	0.168925	0.29874	0.241307	4684/920	2
GO:0051828	BP	GO:0051828	entry into other organism involved in symbiotic interaction	2/113	134/20488	0.168925	0.29874	0.241307	4684/920	2
GO:0043406	BP	GO:0043406	positive regulation of MAP kinase activity	3/113	258/20488	0.170783	0.300115	0.242419	3082/11184/5788	3
GO:0001889	BP	GO:0001889	liver development	2/113	135/20488	0.170882	0.300115	0.242419	3082/8837	2
GO:0050921	BP	GO:0050921	positive regulation of chemotaxis	2/113	135/20488	0.170882	0.300115	0.242419	5880/199	2
GO:0060359	BP	GO:0060359	response to ammonium ion	2/113	135/20488	0.170882	0.300115	0.242419	199/2902	2
GO:0004993	MF	GO:0004993	G protein-coupled serotonin receptor activity	1/113	34/20488	0.171547	0.300115	0.242419	3363	1
GO:0005504	MF	GO:0005504	fatty acid binding	1/113	34/20488	0.171547	0.300115	0.242419	2170	1
GO:0010922	BP	GO:0010922	positive regulation of phosphatase activity	1/113	34/20488	0.171547	0.300115	0.242419	5788	1
GO:0032892	BP	GO:0032892	positive regulation of organic acid transport	1/113	34/20488	0.171547	0.300115	0.242419	2170	1
GO:0036474	BP	GO:0036474	cell death in response to hydrogen peroxide	1/113	34/20488	0.171547	0.300115	0.242419	3082	1
GO:0042533	BP	GO:0042533	tumor necrosis factor biosynthetic process	1/113	34/20488	0.171547	0.300115	0.242419	1536	1
GO:0042534	BP	GO:0042534	regulation of tumor necrosis factor biosynthetic process	1/113	34/20488	0.171547	0.300115	0.242419	1536	1
GO:0045066	BP	GO:0045066	regulatory T cell differentiation	1/113	34/20488	0.171547	0.300115	0.242419	2175	1
GO:0048048	BP	GO:0048048	embryonic eye morphogenesis	1/113	34/20488	0.171547	0.300115	0.242419	6909	1
GO:0048566	BP	GO:0048566	embryonic digestive tract development	1/113	34/20488	0.171547	0.300115	0.242419	5156	1
GO:0071402	BP	GO:0071402	cellular response to lipoprotein particle stimulus	1/113	34/20488	0.171547	0.300115	0.242419	348	1
GO:0097009	BP	GO:0097009	energy homeostasis	1/113	34/20488	0.171547	0.300115	0.242419	32	1
GO:0098664	BP	GO:0098664	G protein-coupled serotonin receptor signaling pathway	1/113	34/20488	0.171547	0.300115	0.242419	3363	1
GO:0098901	BP	GO:0098901	regulation of cardiac muscle cell action potential	1/113	34/20488	0.171547	0.300115	0.242419	274	1
GO:0099589	MF	GO:0099589	serotonin receptor activity	1/113	34/20488	0.171547	0.300115	0.242419	3363	1
GO:1904030	BP	GO:1904030	negative regulation of cyclin-dependent protein kinase activity	1/113	34/20488	0.171547	0.300115	0.242419	7026	1
GO:0061695	CC	GO:0061695	transferase complex, transferring phosphorus-containing groups	3/113	259/20488	0.172136	0.300984	0.24312	8621/5218/1017	3
GO:0070482	BP	GO:0070482	response to oxygen levels	4/113	394/20488	0.173344	0.302933	0.244695	1536/6649/4323/8837	4
GO:0072659	BP	GO:0072659	protein localization to plasma membrane	3/113	260/20488	0.173492	0.30303	0.244773	79156/54843/4323	3
GO:0031644	BP	GO:0031644	regulation of neurological system process	2/113	137/20488	0.174807	0.304999	0.246363	3082/2902	2
GO:0060048	BP	GO:0060048	cardiac muscle contraction	2/113	137/20488	0.174807	0.304999	0.246363	6444/274	2
GO:0001893	BP	GO:0001893	maternal placenta development	1/113	35/20488	0.176124	0.305488	0.246758	7026	1
GO:0002701	BP	GO:0002701	negative regulation of production of molecular mediator of immune response	1/113	35/20488	0.176124	0.305488	0.246758	933	1
GO:0005501	MF	GO:0005501	retinoid binding	1/113	35/20488	0.176124	0.305488	0.246758	7026	1
GO:0032801	BP	GO:0032801	receptor catabolic process	1/113	35/20488	0.176124	0.305488	0.246758	348	1
GO:0042462	BP	GO:0042462	eye photoreceptor cell development	1/113	35/20488	0.176124	0.305488	0.246758	4647	1
GO:0045622	BP	GO:0045622	regulation of T-helper cell differentiation	1/113	35/20488	0.176124	0.305488	0.246758	3594	1
GO:0046466	BP	GO:0046466	membrane lipid catabolic process	1/113	35/20488	0.176124	0.305488	0.246758	10825	1
GO:0071312	BP	GO:0071312	cellular response to alkaloid	1/113	35/20488	0.176124	0.305488	0.246758	199	1
GO:0110111	BP	GO:0110111	negative regulation of animal organ morphogenesis	1/113	35/20488	0.176124	0.305488	0.246758	6909	1
GO:1903539	BP	GO:1903539	protein localization to postsynaptic membrane	1/113	35/20488	0.176124	0.305488	0.246758	2902	1
GO:1905332	BP	GO:1905332	positive regulation of morphogenesis of an epithelium	1/113	35/20488	0.176124	0.305488	0.246758	3217	1
GO:0015850	BP	GO:0015850	organic hydroxy compound transport	3/113	262/20488	0.176214	0.305488	0.246758	114881/348/654	3
GO:0051604	BP	GO:0051604	protein maturation	4/113	397/20488	0.176591	0.305809	0.247018	710/3500/717/4323	4
GO:0009308	BP	GO:0009308	amine metabolic process	2/113	138/20488	0.176775	0.305809	0.247018	9056/1757	2
GO:0046631	BP	GO:0046631	alpha-beta T cell activation	2/113	138/20488	0.176775	0.305809	0.247018	3594/5788	2
GO:0061008	BP	GO:0061008	hepaticobiliary system development	2/113	138/20488	0.176775	0.305809	0.247018	3082/8837	2
GO:0002433	BP	GO:0002433	immune response-regulating cell surface receptor signaling pathway involved in phagocytosis	2/113	139/20488	0.178747	0.308052	0.248829	3500/5788	2
GO:0002831	BP	GO:0002831	regulation of response to biotic stimulus	2/113	139/20488	0.178747	0.308052	0.248829	654/3594	2
GO:0007189	BP	GO:0007189	adenylate cyclase-activating G protein-coupled receptor signaling pathway	2/113	139/20488	0.178747	0.308052	0.248829	6915/2778	2
GO:0031333	BP	GO:0031333	negative regulation of protein complex assembly	2/113	139/20488	0.178747	0.308052	0.248829	119/23493	2
GO:0038096	BP	GO:0038096	Fc-gamma receptor signaling pathway involved in phagocytosis	2/113	139/20488	0.178747	0.308052	0.248829	3500/5788	2
GO:0007015	BP	GO:0007015	actin filament organization	4/113	400/20488	0.179859	0.308052	0.248829	119/5880/199/274	4
GO:0000578	BP	GO:0000578	embryonic axis specification	1/113	36/20488	0.180676	0.308052	0.248829	7490	1
GO:0003417	BP	GO:0003417	growth plate cartilage development	1/113	36/20488	0.180676	0.308052	0.248829	1291	1
GO:0006699	BP	GO:0006699	bile acid biosynthetic process	1/113	36/20488	0.180676	0.308052	0.248829	114881	1
GO:0006882	BP	GO:0006882	cellular zinc ion homeostasis	1/113	36/20488	0.180676	0.308052	0.248829	64116	1
GO:0010453	BP	GO:0010453	regulation of cell fate commitment	1/113	36/20488	0.180676	0.308052	0.248829	3594	1
GO:0019840	MF	GO:0019840	isoprenoid binding	1/113	36/20488	0.180676	0.308052	0.248829	7026	1
GO:0030551	MF	GO:0030551	cyclic nucleotide binding	1/113	36/20488	0.180676	0.308052	0.248829	5141	1
GO:0032733	BP	GO:0032733	positive regulation of interleukin-10 production	1/113	36/20488	0.180676	0.308052	0.248829	3082	1
GO:0035137	BP	GO:0035137	hindlimb morphogenesis	1/113	36/20488	0.180676	0.308052	0.248829	2778	1
GO:0040036	BP	GO:0040036	regulation of fibroblast growth factor receptor signaling pathway	1/113	36/20488	0.180676	0.308052	0.248829	90993	1
GO:0042554	BP	GO:0042554	superoxide anion generation	1/113	36/20488	0.180676	0.308052	0.248829	1536	1
GO:0045740	BP	GO:0045740	positive regulation of DNA replication	1/113	36/20488	0.180676	0.308052	0.248829	1017	1
GO:0046915	MF	GO:0046915	transition metal ion transmembrane transporter activity	1/113	36/20488	0.180676	0.308052	0.248829	64116	1
GO:0071392	BP	GO:0071392	cellular response to estradiol stimulus	1/113	36/20488	0.180676	0.308052	0.248829	8837	1
GO:0090218	BP	GO:0090218	positive regulation of lipid kinase activity	1/113	36/20488	0.180676	0.308052	0.248829	5156	1
GO:0097242	BP	GO:0097242	amyloid-beta clearance	1/113	36/20488	0.180676	0.308052	0.248829	348	1
GO:1902622	BP	GO:1902622	regulation of neutrophil migration	1/113	36/20488	0.180676	0.308052	0.248829	5880	1
GO:2000310	BP	GO:2000310	regulation of NMDA receptor activity	1/113	36/20488	0.180676	0.308052	0.248829	2902	1
GO:2000516	BP	GO:2000516	positive regulation of CD4-positive, alpha-beta T cell activation	1/113	36/20488	0.180676	0.308052	0.248829	3594	1
GO:0072073	BP	GO:0072073	kidney epithelium development	2/113	140/20488	0.180722	0.308052	0.248829	7490/3217	2
GO:0097553	BP	GO:0097553	calcium ion transmembrane import into cytosol	2/113	140/20488	0.180722	0.308052	0.248829	2902/5788	2
GO:1903364	BP	GO:1903364	positive regulation of cellular protein catabolic process	2/113	140/20488	0.180722	0.308052	0.248829	114881/348	2
GO:0044839	BP	GO:0044839	cell cycle G2/M phase transition	3/113	266/20488	0.181693	0.309544	0.250035	10763/5218/1017	3
GO:0050709	BP	GO:0050709	negative regulation of protein secretion	2/113	141/20488	0.182701	0.310644	0.250923	348/933	2
GO:0097530	BP	GO:0097530	granulocyte migration	2/113	141/20488	0.182701	0.310644	0.250923	6357/5880	2
GO:0031252	CC	GO:0031252	cell leading edge	4/113	403/20488	0.183147	0.310644	0.250923	5880/199/5141/6506	4
GO:0038094	BP	GO:0038094	Fc-gamma receptor signaling pathway	2/113	142/20488	0.184683	0.310644	0.250923	3500/5788	2
GO:1902904	BP	GO:1902904	negative regulation of supramolecular fiber organization	2/113	142/20488	0.184683	0.310644	0.250923	119/348	2
GO:0001662	BP	GO:0001662	behavioral fear response	1/113	37/20488	0.185203	0.310644	0.250923	348	1
GO:0002714	BP	GO:0002714	positive regulation of B cell mediated immunity	1/113	37/20488	0.185203	0.310644	0.250923	5788	1
GO:0002891	BP	GO:0002891	positive regulation of immunoglobulin mediated immune response	1/113	37/20488	0.185203	0.310644	0.250923	5788	1
GO:0003156	BP	GO:0003156	regulation of animal organ formation	1/113	37/20488	0.185203	0.310644	0.250923	7490	1
GO:0006270	BP	GO:0006270	DNA replication initiation	1/113	37/20488	0.185203	0.310644	0.250923	1017	1
GO:0007099	BP	GO:0007099	centriole replication	1/113	37/20488	0.185203	0.310644	0.250923	1017	1
GO:0017147	MF	GO:0017147	Wnt-protein binding	1/113	37/20488	0.185203	0.310644	0.250923	2535	1
GO:0030212	BP	GO:0030212	hyaluronan metabolic process	1/113	37/20488	0.185203	0.310644	0.250923	3082	1
GO:0032941	BP	GO:0032941	secretion by tissue	1/113	37/20488	0.185203	0.310644	0.250923	54843	1
GO:0033280	BP	GO:0033280	response to vitamin D	1/113	37/20488	0.185203	0.310644	0.250923	920	1
GO:0034358	CC	GO:0034358	plasma lipoprotein particle	1/113	37/20488	0.185203	0.310644	0.250923	348	1
GO:0043114	BP	GO:0043114	regulation of vascular permeability	1/113	37/20488	0.185203	0.310644	0.250923	654	1
GO:0043243	BP	GO:0043243	positive regulation of protein complex disassembly	1/113	37/20488	0.185203	0.310644	0.250923	10763	1
GO:0046006	BP	GO:0046006	regulation of activated T cell proliferation	1/113	37/20488	0.185203	0.310644	0.250923	3594	1
GO:0046839	BP	GO:0046839	phospholipid dephosphorylation	1/113	37/20488	0.185203	0.310644	0.250923	3635	1
GO:0050691	BP	GO:0050691	regulation of defense response to virus by host	1/113	37/20488	0.185203	0.310644	0.250923	3594	1
GO:0051567	BP	GO:0051567	histone H3-K9 methylation	1/113	37/20488	0.185203	0.310644	0.250923	2122	1
GO:0060323	BP	GO:0060323	head morphogenesis	1/113	37/20488	0.185203	0.310644	0.250923	5156	1
GO:0071276	BP	GO:0071276	cellular response to cadmium ion	1/113	37/20488	0.185203	0.310644	0.250923	1536	1
GO:1903427	BP	GO:1903427	negative regulation of reactive oxygen species biosynthetic process	1/113	37/20488	0.185203	0.310644	0.250923	8837	1
GO:1905314	BP	GO:1905314	semi-lunar valve development	1/113	37/20488	0.185203	0.310644	0.250923	23493	1
GO:1990777	CC	GO:1990777	lipoprotein particle	1/113	37/20488	0.185203	0.310644	0.250923	348	1
GO:2000142	BP	GO:2000142	regulation of DNA-templated transcription, initiation	1/113	37/20488	0.185203	0.310644	0.250923	23493	1
GO:2000249	BP	GO:2000249	regulation of actin cytoskeleton reorganization	1/113	37/20488	0.185203	0.310644	0.250923	5156	1
GO:2000403	BP	GO:2000403	positive regulation of lymphocyte migration	1/113	37/20488	0.185203	0.310644	0.250923	199	1
GO:0043547	BP	GO:0043547	positive regulation of GTPase activity	4/113	405/20488	0.185351	0.310732	0.250994	85360/6357/1124/80243	4
GO:0030879	BP	GO:0030879	mammary gland development	2/113	143/20488	0.186668	0.312297	0.252258	6909/3488	2
GO:0048813	BP	GO:0048813	dendrite morphogenesis	2/113	143/20488	0.186668	0.312297	0.252258	2902/80243	2
GO:0106106	BP	GO:0106106	cold-induced thermogenesis	2/113	143/20488	0.186668	0.312297	0.252258	3910/2778	2
GO:0120161	BP	GO:0120161	regulation of cold-induced thermogenesis	2/113	143/20488	0.186668	0.312297	0.252258	3910/2778	2
GO:0016791	MF	GO:0016791	phosphatase activity	3/113	270/20488	0.187218	0.313057	0.252872	23371/3635/5788	3
GO:0030246	MF	GO:0030246	carbohydrate binding	3/113	271/20488	0.188606	0.313191	0.25298	6320/2022/933	3
GO:0060041	BP	GO:0060041	retina development in camera-type eye	2/113	144/20488	0.188656	0.313191	0.25298	4693/5156	2
GO:0050808	BP	GO:0050808	synapse organization	4/113	408/20488	0.188672	0.313191	0.25298	119/348/8828/2902	4
GO:0002209	BP	GO:0002209	behavioral defense response	1/113	38/20488	0.189705	0.313191	0.25298	348	1
GO:0002707	BP	GO:0002707	negative regulation of lymphocyte mediated immunity	1/113	38/20488	0.189705	0.313191	0.25298	5788	1
GO:0006084	BP	GO:0006084	acetyl-CoA metabolic process	1/113	38/20488	0.189705	0.313191	0.25298	32	1
GO:0006656	BP	GO:0006656	phosphatidylcholine biosynthetic process	1/113	38/20488	0.189705	0.313191	0.25298	2170	1
GO:0007223	BP	GO:0007223	Wnt signaling pathway, calcium modulating pathway	1/113	38/20488	0.189705	0.313191	0.25298	2535	1
GO:0010831	BP	GO:0010831	positive regulation of myotube differentiation	1/113	38/20488	0.189705	0.313191	0.25298	4323	1
GO:0010939	BP	GO:0010939	regulation of necrotic cell death	1/113	38/20488	0.189705	0.313191	0.25298	8837	1
GO:0016504	MF	GO:0016504	peptidase activator activity	1/113	38/20488	0.189705	0.313191	0.25298	8837	1
GO:0016572	BP	GO:0016572	histone phosphorylation	1/113	38/20488	0.189705	0.313191	0.25298	1017	1
GO:0019068	BP	GO:0019068	virion assembly	1/113	38/20488	0.189705	0.313191	0.25298	348	1
GO:0032350	BP	GO:0032350	regulation of hormone metabolic process	1/113	38/20488	0.189705	0.313191	0.25298	654	1
GO:0042056	MF	GO:0042056	chemoattractant activity	1/113	38/20488	0.189705	0.313191	0.25298	3082	1
GO:0043531	MF	GO:0043531	ADP binding	1/113	38/20488	0.189705	0.313191	0.25298	4647	1
GO:0046326	BP	GO:0046326	positive regulation of glucose import	1/113	38/20488	0.189705	0.313191	0.25298	6506	1
GO:0046329	BP	GO:0046329	negative regulation of JNK cascade	1/113	38/20488	0.189705	0.313191	0.25298	2122	1
GO:0048009	BP	GO:0048009	insulin-like growth factor receptor signaling pathway	1/113	38/20488	0.189705	0.313191	0.25298	3488	1
GO:0051693	BP	GO:0051693	actin filament capping	1/113	38/20488	0.189705	0.313191	0.25298	119	1
GO:0055069	BP	GO:0055069	zinc ion homeostasis	1/113	38/20488	0.189705	0.313191	0.25298	64116	1
GO:0060416	BP	GO:0060416	response to growth hormone	1/113	38/20488	0.189705	0.313191	0.25298	3488	1
GO:0086005	BP	GO:0086005	ventricular cardiac muscle cell action potential	1/113	38/20488	0.189705	0.313191	0.25298	274	1
GO:0086091	BP	GO:0086091	regulation of heart rate by cardiac conduction	1/113	38/20488	0.189705	0.313191	0.25298	274	1
GO:1903523	BP	GO:1903523	negative regulation of blood circulation	1/113	38/20488	0.189705	0.313191	0.25298	274	1
GO:0032868	BP	GO:0032868	response to insulin	3/113	272/20488	0.189997	0.313515	0.253242	2170/5140/8837	3
GO:0002431	BP	GO:0002431	Fc receptor mediated stimulatory signaling pathway	2/113	145/20488	0.190647	0.31395	0.253594	3500/5788	2
GO:0006865	BP	GO:0006865	amino acid transport	2/113	145/20488	0.190647	0.31395	0.253594	9056/6506	2
GO:0007612	BP	GO:0007612	learning	2/113	145/20488	0.190647	0.31395	0.253594	4900/2902	2
GO:0071901	BP	GO:0071901	negative regulation of protein serine/threonine kinase activity	2/113	145/20488	0.190647	0.31395	0.253594	7026/348	2
GO:0005096	MF	GO:0005096	GTPase activator activity	3/113	273/20488	0.191391	0.315016	0.254454	85360/1124/80243	3
GO:0055123	BP	GO:0055123	digestive system development	2/113	146/20488	0.192641	0.316251	0.255452	6909/5156	2
GO:2000241	BP	GO:2000241	regulation of reproductive process	2/113	146/20488	0.192641	0.316251	0.255452	85360/7490	2
GO:0005774	CC	GO:0005774	vacuolar membrane	4/113	412/20488	0.193131	0.316251	0.255452	7805/79156/1291/4647	4
GO:0005109	MF	GO:0005109	frizzled binding	1/113	39/20488	0.194182	0.316251	0.255452	4693	1
GO:0005310	MF	GO:0005310	dicarboxylic acid transmembrane transporter activity	1/113	39/20488	0.194182	0.316251	0.255452	6506	1
GO:0005547	MF	GO:0005547	phosphatidylinositol-3,4,5-trisphosphate binding	1/113	39/20488	0.194182	0.316251	0.255452	4900	1
GO:0007210	BP	GO:0007210	serotonin receptor signaling pathway	1/113	39/20488	0.194182	0.316251	0.255452	3363	1
GO:0007257	BP	GO:0007257	activation of JUN kinase activity	1/113	39/20488	0.194182	0.316251	0.255452	11184	1
GO:0008207	BP	GO:0008207	C21-steroid hormone metabolic process	1/113	39/20488	0.194182	0.316251	0.255452	654	1
GO:0008536	MF	GO:0008536	Ran GTPase binding	1/113	39/20488	0.194182	0.316251	0.255452	3842	1
GO:0010874	BP	GO:0010874	regulation of cholesterol efflux	1/113	39/20488	0.194182	0.316251	0.255452	348	1
GO:0014741	BP	GO:0014741	negative regulation of muscle hypertrophy	1/113	39/20488	0.194182	0.316251	0.255452	3488	1
GO:0019048	BP	GO:0019048	modulation by virus of host morphology or physiology	1/113	39/20488	0.194182	0.316251	0.255452	920	1
GO:0030501	BP	GO:0030501	positive regulation of bone mineralization	1/113	39/20488	0.194182	0.316251	0.255452	654	1
GO:0032266	MF	GO:0032266	phosphatidylinositol-3-phosphate binding	1/113	39/20488	0.194182	0.316251	0.255452	79156	1
GO:0032391	CC	GO:0032391	photoreceptor connecting cilium	1/113	39/20488	0.194182	0.316251	0.255452	4647	1
GO:0045911	BP	GO:0045911	positive regulation of DNA recombination	1/113	39/20488	0.194182	0.316251	0.255452	5788	1
GO:0055090	BP	GO:0055090	acylglycerol homeostasis	1/113	39/20488	0.194182	0.316251	0.255452	348	1
GO:0070328	BP	GO:0070328	triglyceride homeostasis	1/113	39/20488	0.194182	0.316251	0.255452	348	1
GO:1905521	BP	GO:1905521	regulation of macrophage migration	1/113	39/20488	0.194182	0.316251	0.255452	4323	1
GO:2000648	BP	GO:2000648	positive regulation of stem cell proliferation	1/113	39/20488	0.194182	0.316251	0.255452	5788	1
GO:0002262	BP	GO:0002262	myeloid cell homeostasis	2/113	147/20488	0.194638	0.316517	0.255667	2624/3635	2
[truncated: 1,255 more rows]

## Sheet: goresult_down
	ONTOLOGY	ID	Description	GeneRatio	BgRatio	pvalue	p.adjust	qvalue	geneID	Count
GO:0015936	BP	GO:0015936	coenzyme A metabolic process	2021-02-26	15/20488	0.000160959	0.056548	0.0455668	3156/79646	2
GO:0030165	MF	GO:0030165	PDZ domain binding	2021-03-26	86/20488	0.000173137	0.056548	0.0455668	1182/1525/55327	3
GO:0006743	BP	GO:0006743	ubiquinone metabolic process	2021-02-26	18/20488	0.000233992	0.056548	0.0455668	27235/3156	2
GO:0050662	MF	GO:0050662	coenzyme binding	2021-04-26	291/20488	0.000465751	0.0844173	0.0680241	3156/79646/4199/11062	4
GO:0008299	BP	GO:0008299	isoprenoid biosynthetic process	2021-02-26	29/20488	0.000615612	0.0892637	0.0719294	27235/3156	2
GO:1901661	BP	GO:1901661	quinone metabolic process	2021-02-26	32/20488	0.00075032	0.0906636	0.0730575	27235/3156	2
GO:0014706	BP	GO:0014706	striated muscle tissue development	2021-04-26	390/20488	0.00138719	0.131881	0.106271	10529/3131/1525/3156	4
GO:0006732	BP	GO:0006732	coenzyme metabolic process	2021-04-26	403/20488	0.00156479	0.131881	0.106271	27235/3156/79646/4199	4
GO:0060537	BP	GO:0060537	muscle tissue development	2021-04-26	408/20488	0.00163714	0.131881	0.106271	10529/3131/1525/3156	4
GO:0050661	MF	GO:0050661	NADP binding	2021-02-26	52/20488	0.00197487	0.134521	0.108398	3156/4199	2
GO:0098900	BP	GO:0098900	regulation of action potential	2021-02-26	55/20488	0.00220651	0.134521	0.108398	5774/1525	2
GO:0006733	BP	GO:0006733	oxidoreduction coenzyme metabolic process	2021-03-26	207/20488	0.00222655	0.134521	0.108398	27235/3156/4199	3
GO:0005778	CC	GO:0005778	peroxisomal membrane	2021-02-26	60/20488	0.00261977	0.135666	0.109321	3156/5828	2
GO:0031903	CC	GO:0031903	microbody membrane	2021-02-26	60/20488	0.00261977	0.135666	0.109321	3156/5828	2
GO:0016311	BP	GO:0016311	dephosphorylation	2021-04-26	478/20488	0.00291031	0.140665	0.113349	3486/5774/54205/64062	4
GO:0048747	BP	GO:0048747	muscle fiber development	2021-02-26	67/20488	0.0032547	0.147479	0.11884	10529/1525	2
GO:0061695	CC	GO:0061695	transferase complex, transferring phosphorus-containing groups	2021-03-26	259/20488	0.00418748	0.163116	0.13144	9306/2965/5828	3
GO:0016591	CC	GO:0016591	RNA polymerase II, holoenzyme	2021-02-26	83/20488	0.00494743	0.163116	0.13144	2965/5828	2
GO:0045445	BP	GO:0045445	myoblast differentiation	2021-02-26	84/20488	0.00506417	0.163116	0.13144	3486/3156	2
GO:0055013	BP	GO:0055013	cardiac muscle cell development	2021-02-26	89/20488	0.00566677	0.163116	0.13144	10529/1525	2
GO:0055006	BP	GO:0055006	cardiac cell development	2021-02-26	95/20488	0.00643116	0.163116	0.13144	10529/1525	2
GO:0044438	CC	GO:0044438	microbody part	2021-02-26	100/20488	0.0071021	0.163116	0.13144	3156/5828	2
GO:0044439	CC	GO:0044439	peroxisomal part	2021-02-26	100/20488	0.0071021	0.163116	0.13144	3156/5828	2
GO:0006470	BP	GO:0006470	protein dephosphorylation	2021-03-26	321/20488	0.00758563	0.163116	0.13144	3486/5774/54205	3
GO:0055029	CC	GO:0055029	nuclear DNA-directed RNA polymerase complex	2021-02-26	107/20488	0.00809247	0.163116	0.13144	2965/5828	2
GO:0000428	CC	GO:0000428	DNA-directed RNA polymerase complex	2021-02-26	108/20488	0.00823876	0.163116	0.13144	2965/5828	2
GO:0030880	CC	GO:0030880	RNA polymerase complex	2021-02-26	112/20488	0.00883583	0.163116	0.13144	2965/5828	2
GO:0009055	MF	GO:0009055	electron transfer activity	2021-02-26	114/20488	0.00914146	0.163116	0.13144	54205/4199	2
GO:0016616	MF	GO:0016616	oxidoreductase activity, acting on the CH-OH group of donors, NAD or NADP as acceptor	2021-02-26	119/20488	0.00992605	0.163116	0.13144	3156/4199	2
GO:0043687	BP	GO:0043687	post-translational protein modification	2021-03-26	361/20488	0.0104452	0.163116	0.13144	3486/9306/23014	3
GO:0005923	CC	GO:0005923	bicellular tight junction	2021-02-26	123/20488	0.0105746	0.163116	0.13144	1525/55327	2
GO:0016614	MF	GO:0016614	oxidoreductase activity, acting on CH-OH group of donors	2021-02-26	128/20488	0.0114112	0.163116	0.13144	3156/4199	2
GO:0070160	CC	GO:0070160	tight junction	2021-02-26	128/20488	0.0114112	0.163116	0.13144	1525/55327	2
GO:0042177	BP	GO:0042177	negative regulation of protein catabolic process	2021-02-26	132/20488	0.0121008	0.163116	0.13144	5774/3156	2
GO:0055007	BP	GO:0055007	cardiac muscle cell differentiation	2021-02-26	132/20488	0.0121008	0.163116	0.13144	10529/1525	2
GO:0001508	BP	GO:0001508	action potential	2021-02-26	133/20488	0.0122761	0.163116	0.13144	5774/1525	2
GO:0005777	CC	GO:0005777	peroxisome	2021-02-26	134/20488	0.0124524	0.163116	0.13144	3156/5828	2
GO:0042579	CC	GO:0042579	microbody	2021-02-26	134/20488	0.0124524	0.163116	0.13144	3156/5828	2
GO:0015937	BP	GO:0015937	coenzyme A biosynthetic process	2021-01-26	10/20488	0.0126209	0.163116	0.13144	79646	1
GO:0035090	BP	GO:0035090	maintenance of apical/basal cell polarity	2021-01-26	10/20488	0.0126209	0.163116	0.13144	55327	1
GO:0045199	BP	GO:0045199	maintenance of epithelial cell apical/basal polarity	2021-01-26	10/20488	0.0126209	0.163116	0.13144	55327	1
GO:0070816	BP	GO:0070816	phosphorylation of RNA polymerase II C-terminal domain	2021-01-26	10/20488	0.0126209	0.163116	0.13144	2965	1
GO:1900222	BP	GO:1900222	negative regulation of amyloid-beta clearance	2021-01-26	10/20488	0.0126209	0.163116	0.13144	3156	1
GO:0006720	BP	GO:0006720	isoprenoid metabolic process	2021-02-26	139/20488	0.0133509	0.163116	0.13144	27235/3156	2
GO:0033865	BP	GO:0033865	nucleoside bisphosphate metabolic process	2021-02-26	140/20488	0.0135339	0.163116	0.13144	3156/79646	2
GO:0033875	BP	GO:0033875	ribonucleoside bisphosphate metabolic process	2021-02-26	140/20488	0.0135339	0.163116	0.13144	3156/79646	2
GO:0034032	BP	GO:0034032	purine nucleoside bisphosphate metabolic process	2021-02-26	140/20488	0.0135339	0.163116	0.13144	3156/79646	2
GO:0005225	MF	GO:0005225	volume-sensitive anion channel activity	2021-01-26	11/20488	0.0138745	0.163116	0.13144	1182	1
GO:0005247	MF	GO:0005247	voltage-gated chloride channel activity	2021-01-26	11/20488	0.0138745	0.163116	0.13144	1182	1
GO:0086016	BP	GO:0086016	AV node cell action potential	2021-01-26	11/20488	0.0138745	0.163116	0.13144	1525	1
GO:0086027	BP	GO:0086027	AV node cell to bundle of His cell signaling	2021-01-26	11/20488	0.0138745	0.163116	0.13144	1525	1
GO:0043296	CC	GO:0043296	apical junction complex	2021-02-26	143/20488	0.0140895	0.163116	0.13144	1525/55327	2
GO:0019216	BP	GO:0019216	regulation of lipid metabolic process	2021-03-26	410/20488	0.0147026	0.163116	0.13144	9306/3156/4199	3
GO:0016188	BP	GO:0016188	synaptic vesicle maturation	2021-01-26	12/20488	0.0151266	0.163116	0.13144	1182	1
GO:0031994	MF	GO:0031994	insulin-like growth factor I binding	2021-01-26	12/20488	0.0151266	0.163116	0.13144	3486	1
GO:0086067	BP	GO:0086067	AV node cell to bundle of His cell communication	2021-01-26	12/20488	0.0151266	0.163116	0.13144	1525	1
GO:0005675	CC	GO:0005675	transcription factor TFIIH holo complex	2021-01-26	13/20488	0.0163772	0.163116	0.13144	2965	1
GO:0016558	BP	GO:0016558	protein import into peroxisome matrix	2021-01-26	13/20488	0.0163772	0.163116	0.13144	5828	1
GO:0031005	MF	GO:0031005	filamin binding	2021-01-26	13/20488	0.0163772	0.163116	0.13144	10529	1
GO:0031404	MF	GO:0031404	chloride ion binding	2021-01-26	13/20488	0.0163772	0.163116	0.13144	1182	1
GO:0043568	BP	GO:0043568	positive regulation of insulin-like growth factor receptor signaling pathway	2021-01-26	13/20488	0.0163772	0.163116	0.13144	3486	1
GO:0046831	BP	GO:0046831	regulation of RNA export from nucleus	2021-01-26	13/20488	0.0163772	0.163116	0.13144	64062	1
GO:0072542	MF	GO:0072542	protein phosphatase activator activity	2021-01-26	13/20488	0.0163772	0.163116	0.13144	3486	1
GO:0086080	MF	GO:0086080	protein binding involved in heterotypic cell-cell adhesion	2021-01-26	13/20488	0.0163772	0.163116	0.13144	1525	1
GO:0007519	BP	GO:0007519	skeletal muscle tissue development	2021-02-26	160/20488	0.017421	0.163116	0.13144	3131/3156	2
GO:0046629	BP	GO:0046629	gamma-delta T cell activation	2021-01-26	14/20488	0.0176262	0.163116	0.13144	1525	1
GO:0046935	MF	GO:0046935	1-phosphatidylinositol-3-kinase regulator activity	2021-01-26	14/20488	0.0176262	0.163116	0.13144	9306	1
GO:0001829	BP	GO:0001829	trophectodermal cell differentiation	2021-01-26	15/20488	0.0188738	0.163116	0.13144	84525	1
GO:0004659	MF	GO:0004659	prenyltransferase activity	2021-01-26	15/20488	0.0188738	0.163116	0.13144	27235	1
GO:0005523	MF	GO:0005523	tropomyosin binding	2021-01-26	15/20488	0.0188738	0.163116	0.13144	10529	1
GO:0005779	CC	GO:0005779	integral component of peroxisomal membrane	2021-01-26	15/20488	0.0188738	0.163116	0.13144	5828	1
GO:0006122	BP	GO:0006122	mitochondrial electron transport, ubiquinol to cytochrome c	2021-01-26	15/20488	0.0188738	0.163116	0.13144	54205	1
GO:0031231	CC	GO:0031231	intrinsic component of peroxisomal membrane	2021-01-26	15/20488	0.0188738	0.163116	0.13144	5828	1
GO:0032239	BP	GO:0032239	regulation of nucleobase-containing compound transport	2021-01-26	15/20488	0.0188738	0.163116	0.13144	64062	1
GO:0035051	BP	GO:0035051	cardiocyte differentiation	2021-02-26	167/20488	0.0188812	0.163116	0.13144	10529/1525	2
GO:0048660	BP	GO:0048660	regulation of smooth muscle cell proliferation	2021-02-26	169/20488	0.0193076	0.163116	0.13144	3486/3156	2
GO:0060538	BP	GO:0060538	skeletal muscle organ development	2021-02-26	169/20488	0.0193076	0.163116	0.13144	3131/3156	2
GO:0048659	BP	GO:0048659	smooth muscle cell proliferation	2021-02-26	171/20488	0.0197382	0.163116	0.13144	3486/3156	2
GO:0062012	BP	GO:0062012	regulation of small molecule metabolic process	2021-03-26	459/20488	0.0198179	0.163116	0.13144	3486/3156/4199	3
GO:0051262	BP	GO:0051262	protein tetramerization	2021-02-26	172/20488	0.019955	0.163116	0.13144	3156/4199	2
GO:0019211	MF	GO:0019211	phosphatase activator activity	2021-01-26	16/20488	0.0201198	0.163116	0.13144	3486	1
GO:0030575	BP	GO:0030575	nuclear body organization	2021-01-26	16/20488	0.0201198	0.163116	0.13144	26135	1
GO:0032183	MF	GO:0032183	SUMO binding	2021-01-26	16/20488	0.0201198	0.163116	0.13144	26135	1
GO:0070402	MF	GO:0070402	NADPH binding	2021-01-26	16/20488	0.0201198	0.163116	0.13144	3156	1
GO:0055002	BP	GO:0055002	striated muscle cell development	2021-02-26	173/20488	0.0201727	0.163116	0.13144	10529/1525	2
GO:0046488	BP	GO:0046488	phosphatidylinositol metabolic process	2021-02-26	174/20488	0.0203915	0.163116	0.13144	5277/9306	2
GO:0010921	BP	GO:0010921	regulation of phosphatase activity	2021-02-26	175/20488	0.0206114	0.163116	0.13144	3486/64062	2
GO:0006744	BP	GO:0006744	ubiquinone biosynthetic process	2021-01-26	17/20488	0.0213642	0.163116	0.13144	27235	1
GO:0008308	MF	GO:0008308	voltage-gated anion channel activity	2021-01-26	17/20488	0.0213642	0.163116	0.13144	1182	1
GO:0015919	BP	GO:0015919	peroxisomal membrane transport	2021-01-26	17/20488	0.0213642	0.163116	0.13144	5828	1
GO:0016254	BP	GO:0016254	preassembly of GPI anchor in ER membrane	2021-01-26	17/20488	0.0213642	0.163116	0.13144	5277	1
GO:0030011	BP	GO:0030011	maintenance of cell polarity	2021-01-26	17/20488	0.0213642	0.163116	0.13144	55327	1
GO:0035014	MF	GO:0035014	phosphatidylinositol 3-kinase regulator activity	2021-01-26	17/20488	0.0213642	0.163116	0.13144	9306	1
GO:1901663	BP	GO:1901663	quinone biosynthetic process	2021-01-26	17/20488	0.0213642	0.163116	0.13144	27235	1
GO:0004721	MF	GO:0004721	phosphoprotein phosphatase activity	2021-02-26	182/20488	0.0221779	0.163116	0.13144	5774/54205	2
GO:0008353	MF	GO:0008353	RNA polymerase II CTD heptapeptide repeat kinase activity	2021-01-26	18/20488	0.0226072	0.163116	0.13144	2965	1
GO:0016327	CC	GO:0016327	apicolateral plasma membrane	2021-01-26	18/20488	0.0226072	0.163116	0.13144	1525	1
GO:0048739	BP	GO:0048739	cardiac muscle fiber development	2021-01-26	18/20488	0.0226072	0.163116	0.13144	1525	1
GO:0070633	BP	GO:0070633	transepithelial transport	2021-01-26	18/20488	0.0226072	0.163116	0.13144	1525	1
GO:1900221	BP	GO:1900221	regulation of amyloid-beta clearance	2021-01-26	18/20488	0.0226072	0.163116	0.13144	3156	1
GO:0022900	BP	GO:0022900	electron transport chain	2021-02-26	186/20488	0.0230948	0.163116	0.13144	54205/4199	2
GO:0055001	BP	GO:0055001	muscle cell development	2021-02-26	186/20488	0.0230948	0.163116	0.13144	10529/1525	2
GO:0000159	CC	GO:0000159	protein phosphatase type 2A complex	2021-01-26	19/20488	0.0238486	0.163116	0.13144	54205	1
GO:0010663	BP	GO:0010663	positive regulation of striated muscle cell apoptotic process	2021-01-26	19/20488	0.0238486	0.163116	0.13144	3156	1
GO:0010666	BP	GO:0010666	positive regulation of cardiac muscle cell apoptotic process	2021-01-26	19/20488	0.0238486	0.163116	0.13144	3156	1
GO:0051131	BP	GO:0051131	chaperone-mediated protein complex assembly	2021-01-26	19/20488	0.0238486	0.163116	0.13144	84525	1
GO:0006071	BP	GO:0006071	glycerol metabolic process	2021-01-26	20/20488	0.0250885	0.168418	0.135713	27235	1
GO:0015299	MF	GO:0015299	solute:proton antiporter activity	2021-01-26	20/20488	0.0250885	0.168418	0.135713	1182	1
GO:0006123	BP	GO:0006123	mitochondrial electron transport, cytochrome c to oxygen	2021-01-26	21/20488	0.0263269	0.168912	0.13611	54205	1
GO:0006293	BP	GO:0006293	nucleotide-excision repair, preincision complex stabilization	2021-01-26	21/20488	0.0263269	0.168912	0.13611	2965	1
GO:0006295	BP	GO:0006295	nucleotide-excision repair, DNA incision, 3'-to lesion	2021-01-26	21/20488	0.0263269	0.168912	0.13611	2965	1
GO:0019646	BP	GO:0019646	aerobic electron transport chain	2021-01-26	21/20488	0.0263269	0.168912	0.13611	54205	1
GO:0032806	CC	GO:0032806	carboxy-terminal domain protein kinase complex	2021-01-26	21/20488	0.0263269	0.168912	0.13611	2965	1
GO:0000717	BP	GO:0000717	nucleotide-excision repair, DNA duplex unwinding	2021-01-26	22/20488	0.0275638	0.172274	0.13882	2965	1
GO:0044342	BP	GO:0044342	type B pancreatic cell proliferation	2021-01-26	22/20488	0.0275638	0.172274	0.13882	3486	1
GO:0045663	BP	GO:0045663	positive regulation of myoblast differentiation	2021-01-26	22/20488	0.0275638	0.172274	0.13882	3486	1
GO:0035303	BP	GO:0035303	regulation of dephosphorylation	2021-02-26	209/20488	0.0286637	0.175457	0.141385	3486/64062	2
GO:0019400	BP	GO:0019400	alditol metabolic process	2021-01-26	23/20488	0.0287992	0.175457	0.141385	27235	1
GO:0051043	BP	GO:0051043	regulation of membrane protein ectodomain proteolysis	2021-01-26	23/20488	0.0287992	0.175457	0.141385	5774	1
GO:0031301	CC	GO:0031301	integral component of organelle membrane	2021-02-26	214/20488	0.0299393	0.180883	0.145757	27235/5828	2
GO:0016323	CC	GO:0016323	basolateral plasma membrane	2021-02-26	217/20488	0.0307155	0.184039	0.1483	1525/55327	2
GO:0043567	BP	GO:0043567	regulation of insulin-like growth factor receptor signaling pathway	2021-01-26	26/20488	0.0324963	0.189999	0.153102	3486	1
GO:0055003	BP	GO:0055003	cardiac myofibril assembly	2021-01-26	26/20488	0.0324963	0.189999	0.153102	10529	1
GO:0070911	BP	GO:0070911	global genome nucleotide-excision repair	2021-01-26	26/20488	0.0324963	0.189999	0.153102	2965	1
GO:0001968	MF	GO:0001968	fibronectin binding	2021-01-26	27/20488	0.0337257	0.191024	0.153929	3486	1
GO:0005942	CC	GO:0005942	phosphatidylinositol 3-kinase complex	2021-01-26	27/20488	0.0337257	0.191024	0.153929	9306	1
GO:0006884	BP	GO:0006884	cell volume homeostasis	2021-01-26	27/20488	0.0337257	0.191024	0.153929	1182	1
GO:0048643	BP	GO:0048643	positive regulation of skeletal muscle tissue development	2021-01-26	27/20488	0.0337257	0.191024	0.153929	3156	1
GO:0009743	BP	GO:0009743	response to carbohydrate	2021-02-26	230/20488	0.0341711	0.192047	0.154753	3156/4199	2
GO:0005520	MF	GO:0005520	insulin-like growth factor binding	2021-01-26	28/20488	0.0349535	0.193644	0.15604	3486	1
GO:0048738	BP	GO:0048738	cardiac muscle tissue development	2021-02-26	233/20488	0.0349894	0.193644	0.15604	10529/1525	2
GO:0031300	CC	GO:0031300	intrinsic component of organelle membrane	2021-02-26	237/20488	0.0360924	0.193703	0.156087	27235/5828	2
GO:0006294	BP	GO:0006294	nucleotide-excision repair, preincision complex assembly	2021-01-26	29/20488	0.0361799	0.193703	0.156087	2965	1
GO:0010669	BP	GO:0010669	epithelial structure maintenance	2021-01-26	29/20488	0.0361799	0.193703	0.156087	1525	1
GO:0030258	BP	GO:0030258	lipid modification	2021-02-26	238/20488	0.0363703	0.193703	0.156087	9306/5828	2
GO:0033002	BP	GO:0033002	muscle cell proliferation	2021-02-26	239/20488	0.036649	0.193703	0.156087	3486/3156	2
GO:0000038	BP	GO:0000038	very long-chain fatty acid metabolic process	2021-01-26	30/20488	0.0374047	0.193703	0.156087	5828	1
GO:0006362	BP	GO:0006362	transcription elongation from RNA polymerase I promoter	2021-01-26	30/20488	0.0374047	0.193703	0.156087	2965	1
GO:0048147	BP	GO:0048147	negative regulation of fibroblast proliferation	2021-01-26	30/20488	0.0374047	0.193703	0.156087	5828	1
GO:0097421	BP	GO:0097421	liver regeneration	2021-01-26	30/20488	0.0374047	0.193703	0.156087	5774	1
GO:0006363	BP	GO:0006363	termination of RNA polymerase I transcription	2021-01-26	31/20488	0.0386281	0.195211	0.157302	2965	1
GO:0006506	BP	GO:0006506	GPI anchor biosynthetic process	2021-01-26	31/20488	0.0386281	0.195211	0.157302	5277	1
GO:0042180	BP	GO:0042180	cellular ketone metabolic process	2021-02-26	248/20488	0.0391949	0.195211	0.157302	27235/3156	2
GO:0006505	BP	GO:0006505	GPI anchor metabolic process	2021-01-26	32/20488	0.03985	0.195211	0.157302	5277	1
GO:0006739	BP	GO:0006739	NADP metabolic process	2021-01-26	32/20488	0.03985	0.195211	0.157302	4199	1
GO:0015298	MF	GO:0015298	solute:cation antiporter activity	2021-01-26	32/20488	0.03985	0.195211	0.157302	1182	1
GO:0051721	MF	GO:0051721	protein phosphatase 2A binding	2021-01-26	32/20488	0.03985	0.195211	0.157302	3156	1
GO:0086019	BP	GO:0086019	cell-cell signaling involved in cardiac conduction	2021-01-26	32/20488	0.03985	0.195211	0.157302	1525	1
GO:0006370	BP	GO:0006370	7-methylguanosine mRNA capping	2021-01-26	33/20488	0.0410703	0.199839	0.161032	2965	1
GO:0009452	BP	GO:0009452	7-methylguanosine RNA capping	2021-01-26	34/20488	0.0422892	0.20039	0.161476	2965	1
GO:0036260	BP	GO:0036260	RNA capping	2021-01-26	34/20488	0.0422892	0.20039	0.161476	2965	1
GO:0070050	BP	GO:0070050	neuron cellular homeostasis	2021-01-26	34/20488	0.0422892	0.20039	0.161476	1182	1
GO:0098901	BP	GO:0098901	regulation of cardiac muscle cell action potential	2021-01-26	34/20488	0.0422892	0.20039	0.161476	1525	1
GO:0009108	BP	GO:0009108	coenzyme biosynthetic process	2021-02-26	261/20488	0.0429888	0.202383	0.163081	27235/79646	2
GO:0016831	MF	GO:0016831	carboxy-lyase activity	2021-01-26	35/20488	0.0435066	0.203499	0.163981	4199	1
GO:0001772	CC	GO:0001772	immunological synapse	2021-01-26	36/20488	0.0447225	0.203923	0.164323	9306	1
GO:0006361	BP	GO:0006361	transcription initiation from RNA polymerase I promoter	2021-01-26	36/20488	0.0447225	0.203923	0.164323	2965	1
GO:0017080	MF	GO:0017080	sodium channel regulator activity	2021-01-26	36/20488	0.0447225	0.203923	0.164323	5774	1
GO:0097242	BP	GO:0097242	amyloid-beta clearance	2021-01-26	36/20488	0.0447225	0.203923	0.164323	3156	1
GO:0016791	MF	GO:0016791	phosphatase activity	2021-02-26	270/20488	0.0456937	0.204321	0.164643	5774/54205	2
GO:0006296	BP	GO:0006296	nucleotide-excision repair, DNA incision, 5'-to lesion	2021-01-26	37/20488	0.0459369	0.204321	0.164643	2965	1
GO:0014912	BP	GO:0014912	negative regulation of smooth muscle cell migration	2021-01-26	37/20488	0.0459369	0.204321	0.164643	3486	1
GO:0086010	BP	GO:0086010	membrane depolarization during action potential	2021-01-26	37/20488	0.0459369	0.204321	0.164643	5774	1
GO:0001825	BP	GO:0001825	blastocyst formation	2021-01-26	38/20488	0.0471498	0.204692	0.164943	84525	1
GO:0043531	MF	GO:0043531	ADP binding	2021-01-26	38/20488	0.0471498	0.204692	0.164943	4199	1
GO:0046676	BP	GO:0046676	negative regulation of insulin secretion	2021-01-26	38/20488	0.0471498	0.204692	0.164943	3156	1
GO:0048009	BP	GO:0048009	insulin-like growth factor receptor signaling pathway	2021-01-26	38/20488	0.0471498	0.204692	0.164943	3486	1
GO:0010661	BP	GO:0010661	positive regulation of muscle cell apoptotic process	2021-01-26	39/20488	0.0483613	0.207467	0.167179	3156	1
GO:0033683	BP	GO:0033683	nucleotide-excision repair, DNA incision	2021-01-26	39/20488	0.0483613	0.207467	0.167179	2965	1
GO:0001784	MF	GO:0001784	phosphotyrosine residue binding	2021-01-26	40/20488	0.0495713	0.211407	0.170353	5774	1
GO:0044262	BP	GO:0044262	cellular carbohydrate metabolic process	2021-02-26	286/20488	0.0506547	0.212805	0.17148	3486/27235	2
GO:0010664	BP	GO:0010664	negative regulation of striated muscle cell apoptotic process	2021-01-26	41/20488	0.0507798	0.212805	0.17148	3156	1
GO:0044743	BP	GO:0044743	protein transmembrane import into intracellular organelle	2021-01-26	41/20488	0.0507798	0.212805	0.17148	5828	1
GO:0006509	BP	GO:0006509	membrane protein ectodomain proteolysis	2021-01-26	42/20488	0.0519868	0.215374	0.17355	5774	1
GO:0042181	BP	GO:0042181	ketone biosynthetic process	2021-01-26	42/20488	0.0519868	0.215374	0.17355	27235	1
GO:0051146	BP	GO:0051146	striated muscle cell differentiation	2021-02-26	293/20488	0.0528845	0.217848	0.175544	10529/1525	2
GO:0045197	BP	GO:0045197	establishment or maintenance of epithelial cell apical/basal polarity	2021-01-26	43/20488	0.0531923	0.217878	0.175568	55327	1
GO:0008287	CC	GO:0008287	protein serine/threonine phosphatase complex	2021-01-26	45/20488	0.0555989	0.220214	0.17745	54205	1
GO:0031304	CC	GO:0031304	intrinsic component of mitochondrial inner membrane	2021-01-26	45/20488	0.0555989	0.220214	0.17745	27235	1
GO:0031305	CC	GO:0031305	integral component of mitochondrial inner membrane	2021-01-26	45/20488	0.0555989	0.220214	0.17745	27235	1
GO:0090278	BP	GO:0090278	negative regulation of peptide hormone secretion	2021-01-26	45/20488	0.0555989	0.220214	0.17745	3156	1
GO:1903293	CC	GO:1903293	phosphatase complex	2021-01-26	45/20488	0.0555989	0.220214	0.17745	54205	1
GO:0007157	BP	GO:0007157	heterophilic cell-cell adhesion via plasma membrane cell adhesion molecules	2021-01-26	46/20488	0.0568001	0.220214	0.17745	1525	1
GO:0008307	MF	GO:0008307	structural constituent of muscle	2021-01-26	46/20488	0.0568001	0.220214	0.17745	10529	1
GO:0031648	BP	GO:0031648	protein destabilization	2021-01-26	46/20488	0.0568001	0.220214	0.17745	5828	1
GO:0035088	BP	GO:0035088	establishment or maintenance of apical/basal cell polarity	2021-01-26	46/20488	0.0568001	0.220214	0.17745	55327	1
GO:0061245	BP	GO:0061245	establishment or maintenance of bipolar cell polarity	2021-01-26	46/20488	0.0568001	0.220214	0.17745	55327	1
GO:0009895	BP	GO:0009895	negative regulation of catabolic process	2021-02-26	308/20488	0.0577799	0.222821	0.179551	5774/3156	2
GO:0008542	BP	GO:0008542	visual learning	2021-01-26	48/20488	0.0591979	0.225887	0.182021	3156	1
GO:0042059	BP	GO:0042059	negative regulation of epidermal growth factor receptor signaling pathway	2021-01-26	48/20488	0.0591979	0.225887	0.182021	5774	1
GO:0003254	BP	GO:0003254	regulation of membrane depolarization	2021-01-26	49/20488	0.0603946	0.226057	0.182159	5774	1
GO:0006650	BP	GO:0006650	glycerophospholipid metabolic process	2021-02-26	319/20488	0.061468	0.226057	0.182159	5277/9306	2
GO:0045540	BP	GO:0045540	regulation of cholesterol biosynthetic process	2021-01-26	50/20488	0.0615899	0.226057	0.182159	3156	1
GO:0046854	BP	GO:0046854	phosphatidylinositol phosphorylation	2021-01-26	50/20488	0.0615899	0.226057	0.182159	9306	1
GO:0098632	MF	GO:0098632	cell-cell adhesion mediator activity	2021-01-26	50/20488	0.0615899	0.226057	0.182159	1525	1
GO:0106118	BP	GO:0106118	regulation of sterol biosynthetic process	2021-01-26	50/20488	0.0615899	0.226057	0.182159	3156	1
GO:0016830	MF	GO:0016830	carbon-carbon lyase activity	2021-01-26	51/20488	0.0627836	0.226057	0.182159	4199	1
GO:0045309	MF	GO:0045309	protein phosphorylated amino acid binding	2021-01-26	51/20488	0.0627836	0.226057	0.182159	5774	1
GO:0048641	BP	GO:0048641	regulation of skeletal muscle tissue development	2021-01-26	51/20488	0.0627836	0.226057	0.182159	3156	1
GO:0051452	BP	GO:0051452	intracellular pH reduction	2021-01-26	51/20488	0.0627836	0.226057	0.182159	1182	1
GO:0045211	CC	GO:0045211	postsynaptic membrane	2021-02-26	323/20488	0.0628291	0.226057	0.182159	55327/9743	2
GO:0014069	CC	GO:0014069	postsynaptic density	2021-02-26	324/20488	0.063171	0.226057	0.182159	55327/9743	2
GO:0051188	BP	GO:0051188	cofactor biosynthetic process	2021-02-26	326/20488	0.0638568	0.226057	0.182159	27235/79646	2
GO:2000649	BP	GO:2000649	regulation of sodium ion transmembrane transporter activity	2021-01-26	52/20488	0.063976	0.226057	0.182159	5774	1
GO:0032279	CC	GO:0032279	asymmetric synapse	2021-02-26	328/20488	0.0645451	0.226057	0.182159	55327/9743	2
GO:0007632	BP	GO:0007632	visual behavior	2021-01-26	53/20488	0.0651668	0.226057	0.182159	3156	1
GO:0045661	BP	GO:0045661	regulation of myoblast differentiation	2021-01-26	53/20488	0.0651668	0.226057	0.182159	3486	1
GO:0045851	BP	GO:0045851	pH reduction	2021-01-26	53/20488	0.0651668	0.226057	0.182159	1182	1
GO:1901185	BP	GO:1901185	negative regulation of ERBB signaling pathway	2021-01-26	53/20488	0.0651668	0.226057	0.182159	5774	1
GO:0002011	BP	GO:0002011	morphogenesis of an epithelial sheet	2021-01-26	55/20488	0.0675442	0.230693	0.185894	55327	1
GO:0008375	MF	GO:0008375	acetylglucosaminyltransferase activity	2021-01-26	55/20488	0.0675442	0.230693	0.185894	5277	1
GO:0043551	BP	GO:0043551	regulation of phosphatidylinositol 3-kinase activity	2021-01-26	55/20488	0.0675442	0.230693	0.185894	9306	1
GO:0045930	BP	GO:0045930	negative regulation of mitotic cell cycle	2021-02-26	338/20488	0.0680251	0.230693	0.185894	5774/10950	2
GO:0051287	MF	GO:0051287	NAD binding	2021-01-26	56/20488	0.0687307	0.230693	0.185894	4199	1
GO:0065002	BP	GO:0065002	intracellular protein transmembrane transport	2021-01-26	56/20488	0.0687307	0.230693	0.185894	5828	1
GO:0086065	BP	GO:0086065	cell communication involved in cardiac conduction	2021-01-26	56/20488	0.0687307	0.230693	0.185894	1525	1
GO:0010665	BP	GO:0010665	regulation of cardiac muscle cell apoptotic process	2021-01-26	57/20488	0.0699158	0.23086	0.186029	3156	1
GO:0061178	BP	GO:0061178	regulation of insulin secretion involved in cellular response to glucose stimulus	2021-01-26	57/20488	0.0699158	0.23086	0.186029	3156	1
GO:0008023	CC	GO:0008023	transcription elongation factor complex	2021-01-26	58/20488	0.0710994	0.23086	0.186029	5828	1
GO:0016627	MF	GO:0016627	oxidoreductase activity, acting on the CH-CH group of donors	2021-01-26	58/20488	0.0710994	0.23086	0.186029	11062	1
GO:0016765	MF	GO:0016765	transferase activity, transferring alkyl or aryl (other than methyl) groups	2021-01-26	58/20488	0.0710994	0.23086	0.186029	27235	1
GO:0099572	CC	GO:0099572	postsynaptic specialization	2021-02-26	348/20488	0.0715673	0.23086	0.186029	55327/9743	2
GO:0010656	BP	GO:0010656	negative regulation of muscle cell apoptotic process	2021-01-26	59/20488	0.0722815	0.23086	0.186029	3156	1
GO:0010662	BP	GO:0010662	regulation of striated muscle cell apoptotic process	2021-01-26	59/20488	0.0722815	0.23086	0.186029	3156	1
GO:0033619	BP	GO:0033619	membrane protein proteolysis	2021-01-26	59/20488	0.0722815	0.23086	0.186029	5774	1
GO:0098631	MF	GO:0098631	cell adhesion mediator activity	2021-01-26	59/20488	0.0722815	0.23086	0.186029	1525	1
GO:0098984	CC	GO:0098984	neuron to neuron synapse	2021-02-26	350/20488	0.072283	0.23086	0.186029	55327/9743	2
GO:0010659	BP	GO:0010659	cardiac muscle cell apoptotic process	2021-01-26	60/20488	0.0734622	0.233597	0.188234	3156	1
GO:0034113	BP	GO:0034113	heterotypic cell-cell adhesion	2021-01-26	61/20488	0.0746415	0.235918	0.190105	1525	1
GO:0010658	BP	GO:0010658	striated muscle cell apoptotic process	2021-01-26	62/20488	0.0758193	0.235918	0.190105	3156	1
GO:0030145	MF	GO:0030145	manganese ion binding	2021-01-26	62/20488	0.0758193	0.235918	0.190105	4199	1
GO:0046824	BP	GO:0046824	positive regulation of nucleocytoplasmic transport	2021-01-26	62/20488	0.0758193	0.235918	0.190105	64062	1
GO:1902305	BP	GO:1902305	regulation of sodium ion transmembrane transport	2021-01-26	62/20488	0.0758193	0.235918	0.190105	5774	1
GO:0090181	BP	GO:0090181	regulation of cholesterol metabolic process	2021-01-26	63/20488	0.0769957	0.23702	0.190992	3156	1
GO:0006066	BP	GO:0006066	alcohol metabolic process	2021-02-26	364/20488	0.0773592	0.23702	0.190992	27235/3156	2
GO:0006360	BP	GO:0006360	transcription by RNA polymerase I	2021-01-26	64/20488	0.0781706	0.23702	0.190992	2965	1
GO:0035773	BP	GO:0035773	insulin secretion involved in cellular response to glucose stimulus	2021-01-26	64/20488	0.0781706	0.23702	0.190992	3156	1
GO:0043550	BP	GO:0043550	regulation of lipid kinase activity	2021-01-26	64/20488	0.0781706	0.23702	0.190992	9306	1
GO:0046834	BP	GO:0046834	lipid phosphorylation	2021-01-26	64/20488	0.0781706	0.23702	0.190992	9306	1
GO:0042578	MF	GO:0042578	phosphoric ester hydrolase activity	2021-02-26	367/20488	0.0784617	0.23702	0.190992	5774/54205	2
GO:0009247	BP	GO:0009247	glycolipid biosynthetic process	2021-01-26	65/20488	0.0793441	0.237433	0.191326	5277	1
GO:0071806	BP	GO:0071806	protein transmembrane transport	2021-01-26	65/20488	0.0793441	0.237433	0.191326	5828	1
GO:0046888	BP	GO:0046888	negative regulation of hormone secretion	2021-01-26	66/20488	0.0805162	0.237433	0.191326	3156	1
GO:0001725	CC	GO:0001725	stress fiber	2021-01-26	67/20488	0.0816868	0.237433	0.191326	10529	1
GO:0048662	BP	GO:0048662	negative regulation of smooth muscle cell proliferation	2021-01-26	67/20488	0.0816868	0.237433	0.191326	3486	1
GO:0097517	CC	GO:0097517	contractile actin filament bundle	2021-01-26	67/20488	0.0816868	0.237433	0.191326	10529	1
GO:0006625	BP	GO:0006625	protein targeting to peroxisome	2021-01-26	68/20488	0.082856	0.237433	0.191326	5828	1
GO:0033866	BP	GO:0033866	nucleoside bisphosphate biosynthetic process	2021-01-26	68/20488	0.082856	0.237433	0.191326	79646	1
GO:0034030	BP	GO:0034030	ribonucleoside bisphosphate biosynthetic process	2021-01-26	68/20488	0.082856	0.237433	0.191326	79646	1
GO:0034033	BP	GO:0034033	purine nucleoside bisphosphate biosynthetic process	2021-01-26	68/20488	0.082856	0.237433	0.191326	79646	1
GO:0035914	BP	GO:0035914	skeletal muscle cell differentiation	2021-01-26	68/20488	0.082856	0.237433	0.191326	3131	1
GO:0072662	BP	GO:0072662	protein localization to peroxisome	2021-01-26	68/20488	0.082856	0.237433	0.191326	5828	1
GO:0072663	BP	GO:0072663	establishment of protein localization to peroxisome	2021-01-26	68/20488	0.082856	0.237433	0.191326	5828	1
GO:0042176	BP	GO:0042176	regulation of protein catabolic process	2021-02-26	381/20488	0.0836731	0.237958	0.191748	5774/3156	2
GO:0008094	MF	GO:0008094	DNA-dependent ATPase activity	2021-01-26	69/20488	0.0840238	0.237958	0.191748	2965	1
GO:0043574	BP	GO:0043574	peroxisomal transport	2021-01-26	69/20488	0.0840238	0.237958	0.191748	5828	1
GO:0042692	BP	GO:0042692	muscle cell differentiation	2021-02-26	385/20488	0.0851818	0.240299	0.193635	10529/1525	2
GO:0009165	BP	GO:0009165	nucleotide biosynthetic process	2021-02-26	386/20488	0.0855603	0.240431	0.193741	79646/4199	2
GO:1901293	BP	GO:1901293	nucleoside phosphate biosynthetic process	2021-02-26	390/20488	0.0870795	0.241533	0.194629	79646/4199	2
GO:0006635	BP	GO:0006635	fatty acid beta-oxidation	2021-01-26	72/20488	0.0875185	0.241533	0.194629	5828	1
GO:0006283	BP	GO:0006283	transcription-coupled nucleotide-excision repair	2021-01-26	73/20488	0.0886806	0.241533	0.194629	2965	1
GO:0030239	BP	GO:0030239	myofibril assembly	2021-01-26	73/20488	0.0886806	0.241533	0.194629	10529	1
GO:0031100	BP	GO:0031100	animal organ regeneration	2021-01-26	73/20488	0.0886806	0.241533	0.194629	5774	1
GO:0032592	CC	GO:0032592	integral component of mitochondrial membrane	2021-01-26	73/20488	0.0886806	0.241533	0.194629	27235	1
GO:1903779	BP	GO:1903779	regulation of cardiac conduction	2021-01-26	73/20488	0.0886806	0.241533	0.194629	1525	1
GO:0001618	MF	GO:0001618	virus receptor activity	2021-01-26	74/20488	0.0898412	0.241533	0.194629	1525	1
GO:0086001	BP	GO:0086001	cardiac muscle cell action potential	2021-01-26	74/20488	0.0898412	0.241533	0.194629	1525	1
GO:0098573	CC	GO:0098573	intrinsic component of mitochondrial membrane	2021-01-26	74/20488	0.0898412	0.241533	0.194629	27235	1
GO:0104005	MF	GO:0104005	hijacked molecular function	2021-01-26	74/20488	0.0898412	0.241533	0.194629	1525	1
GO:0005254	MF	GO:0005254	chloride channel activity	2021-01-26	75/20488	0.0910004	0.241533	0.194629	1182	1
GO:0006353	BP	GO:0006353	DNA-templated transcription, termination	2021-01-26	75/20488	0.0910004	0.241533	0.194629	2965	1
GO:0006695	BP	GO:0006695	cholesterol biosynthetic process	2021-01-26	75/20488	0.0910004	0.241533	0.194629	3156	1
GO:0032432	CC	GO:0032432	actin filament bundle	2021-01-26	75/20488	0.0910004	0.241533	0.194629	10529	1
GO:0004722	MF	GO:0004722	protein serine/threonine phosphatase activity	2021-01-26	76/20488	0.0921582	0.241533	0.194629	54205	1
GO:0061045	BP	GO:0061045	negative regulation of wound healing	2021-01-26	76/20488	0.0921582	0.241533	0.194629	3156	1
GO:1902653	BP	GO:1902653	secondary alcohol biosynthetic process	2021-01-26	76/20488	0.0921582	0.241533	0.194629	3156	1
GO:0008306	BP	GO:0008306	associative learning	2021-01-26	78/20488	0.0944695	0.241533	0.194629	3156	1
GO:0043407	BP	GO:0043407	negative regulation of MAP kinase activity	2021-01-26	78/20488	0.0944695	0.241533	0.194629	3156	1
GO:0007517	BP	GO:0007517	muscle organ development	2021-02-26	410/20488	0.0947989	0.241533	0.194629	3131/3156	2
GO:0005758	CC	GO:0005758	mitochondrial intermembrane space	2021-01-26	79/20488	0.0956231	0.241533	0.194629	54205	1
GO:0007032	BP	GO:0007032	endosome organization	2021-01-26	79/20488	0.0956231	0.241533	0.194629	1182	1
GO:0042641	CC	GO:0042641	actomyosin	2021-01-26	79/20488	0.0956231	0.241533	0.194629	10529	1
GO:0050660	MF	GO:0050660	flavin adenine dinucleotide binding	2021-01-26	79/20488	0.0956231	0.241533	0.194629	11062	1
GO:0046486	BP	GO:0046486	glycerolipid metabolic process	2021-02-26	414/20488	0.0963666	0.241533	0.194629	5277/9306	2
GO:0051117	MF	GO:0051117	ATPase binding	2021-01-26	80/20488	0.0967752	0.241533	0.194629	5774	1
GO:0007031	BP	GO:0007031	peroxisome organization	2021-01-26	81/20488	0.0979259	0.241533	0.194629	5828	1
GO:0016126	BP	GO:0016126	sterol biosynthetic process	2021-01-26	81/20488	0.0979259	0.241533	0.194629	3156	1
GO:0034109	BP	GO:0034109	homotypic cell-cell adhesion	2021-01-26	81/20488	0.0979259	0.241533	0.194629	1525	1
GO:1902930	BP	GO:1902930	regulation of alcohol biosynthetic process	2021-01-26	81/20488	0.0979259	0.241533	0.194629	3156	1
GO:0008013	MF	GO:0008013	beta-catenin binding	2021-01-26	82/20488	0.0990752	0.241533	0.194629	1525	1
GO:0019888	MF	GO:0019888	protein phosphatase regulator activity	2021-01-26	82/20488	0.0990752	0.241533	0.194629	3486	1
GO:0048145	BP	GO:0048145	regulation of fibroblast proliferation	2021-01-26	83/20488	0.100223	0.241533	0.194629	5828	1
GO:0051219	MF	GO:0051219	phosphoprotein binding	2021-01-26	83/20488	0.100223	0.241533	0.194629	5774	1
GO:0003777	MF	GO:0003777	microtubule motor activity	2021-01-26	84/20488	0.10137	0.241533	0.194629	10513	1
GO:0006368	BP	GO:0006368	transcription elongation from RNA polymerase II promoter	2021-01-26	84/20488	0.10137	0.241533	0.194629	2965	1
GO:0014910	BP	GO:0014910	regulation of smooth muscle cell migration	2021-01-26	84/20488	0.10137	0.241533	0.194629	3486	1
GO:0048144	BP	GO:0048144	fibroblast proliferation	2021-01-26	84/20488	0.10137	0.241533	0.194629	5828	1
GO:0051453	BP	GO:0051453	regulation of intracellular pH	2021-01-26	84/20488	0.10137	0.241533	0.194629	1182	1
GO:0097756	BP	GO:0097756	negative regulation of blood vessel diameter	2021-01-26	84/20488	0.10137	0.241533	0.194629	3156	1
GO:0001933	BP	GO:0001933	negative regulation of protein phosphorylation	2021-02-26	429/20488	0.102313	0.241533	0.194629	3486/3156	2
GO:0002028	BP	GO:0002028	regulation of sodium ion transport	2021-01-26	85/20488	0.102515	0.241533	0.194629	5774	1
GO:0015297	MF	GO:0015297	antiporter activity	2021-01-26	85/20488	0.102515	0.241533	0.194629	1182	1
GO:0006644	BP	GO:0006644	phospholipid metabolic process	2021-02-26	430/20488	0.102713	0.241533	0.194629	5277/9306	2
GO:0097060	CC	GO:0097060	synaptic membrane	2021-02-26	432/20488	0.103515	0.241533	0.194629	55327/9743	2
GO:0006400	BP	GO:0006400	tRNA modification	2021-01-26	86/20488	0.103658	0.241533	0.194629	11062	1
GO:0006919	BP	GO:0006919	activation of cysteine-type endopeptidase activity involved in apoptotic process	2021-01-26	86/20488	0.103658	0.241533	0.194629	54205	1
GO:0042058	BP	GO:0042058	regulation of epidermal growth factor receptor signaling pathway	2021-01-26	86/20488	0.103658	0.241533	0.194629	5774	1
GO:0042391	BP	GO:0042391	regulation of membrane potential	2021-02-26	434/20488	0.104318	0.241533	0.194629	5774/1525	2
GO:0050673	BP	GO:0050673	epithelial cell proliferation	2021-02-26	434/20488	0.104318	0.241533	0.194629	3486/5828	2
GO:0009060	BP	GO:0009060	aerobic respiration	2021-01-26	87/20488	0.104801	0.241533	0.194629	54205	1
GO:0045844	BP	GO:0045844	positive regulation of striated muscle tissue development	2021-01-26	87/20488	0.104801	0.241533	0.194629	3156	1
GO:0048636	BP	GO:0048636	positive regulation of muscle organ development	2021-01-26	87/20488	0.104801	0.241533	0.194629	3156	1
GO:0060249	BP	GO:0060249	anatomical structure homeostasis	2021-02-26	437/20488	0.105527	0.241533	0.194629	1182/1525	2
GO:0031970	CC	GO:0031970	organelle envelope lumen	2021-01-26	88/20488	0.105942	0.241533	0.194629	54205	1
GO:1901863	BP	GO:1901863	positive regulation of muscle tissue development	2021-01-26	88/20488	0.105942	0.241533	0.194629	3156	1
GO:1902476	BP	GO:1902476	chloride transmembrane transport	2021-01-26	88/20488	0.105942	0.241533	0.194629	1182	1
GO:1902554	CC	GO:1902554	serine/threonine protein kinase complex	2021-01-26	88/20488	0.105942	0.241533	0.194629	2965	1
GO:1903725	BP	GO:1903725	regulation of phospholipid metabolic process	2021-01-26	88/20488	0.105942	0.241533	0.194629	9306	1
GO:0005253	MF	GO:0005253	anion channel activity	2021-01-26	89/20488	0.107081	0.242605	0.195493	1182	1
GO:0006497	BP	GO:0006497	protein lipidation	2021-01-26	89/20488	0.107081	0.242605	0.195493	5277	1
GO:0030641	BP	GO:0030641	regulation of cellular pH	2021-01-26	90/20488	0.108219	0.243661	0.196344	1182	1
GO:1903035	BP	GO:1903035	negative regulation of response to wounding	2021-01-26	90/20488	0.108219	0.243661	0.196344	3156	1
GO:0003730	MF	GO:0003730	mRNA 3'-UTR binding	2021-01-26	91/20488	0.109356	0.243948	0.196575	26135	1
GO:0014909	BP	GO:0014909	smooth muscle cell migration	2021-01-26	91/20488	0.109356	0.243948	0.196575	3486	1
GO:0051899	BP	GO:0051899	membrane depolarization	2021-01-26	91/20488	0.109356	0.243948	0.196575	5774	1
GO:1901184	BP	GO:1901184	regulation of ERBB signaling pathway	2021-01-26	93/20488	0.111625	0.248246	0.200038	5774	1
GO:0042158	BP	GO:0042158	lipoprotein biosynthetic process	2021-01-26	94/20488	0.112758	0.24849	0.200236	5277	1
GO:0050810	BP	GO:0050810	regulation of steroid biosynthetic process	2021-01-26	95/20488	0.113889	0.24849	0.200236	3156	1
GO:0051196	BP	GO:0051196	regulation of coenzyme metabolic process	2021-01-26	95/20488	0.113889	0.24849	0.200236	4199	1
GO:0005911	CC	GO:0005911	cell-cell junction	2021-02-26	459/20488	0.114507	0.24849	0.200236	1525/55327	2
GO:0010660	BP	GO:0010660	regulation of muscle cell apoptotic process	2021-01-26	96/20488	0.115018	0.24849	0.200236	3156	1
GO:0019208	MF	GO:0019208	phosphatase regulator activity	2021-01-26	96/20488	0.115018	0.24849	0.200236	3486	1
GO:0032182	MF	GO:0032182	ubiquitin-like protein binding	2021-01-26	96/20488	0.115018	0.24849	0.200236	26135	1
GO:1990823	BP	GO:1990823	response to leukemia inhibitory factor	2021-01-26	96/20488	0.115018	0.24849	0.200236	5277	1
GO:1990830	BP	GO:1990830	cellular response to leukemia inhibitory factor	2021-01-26	96/20488	0.115018	0.24849	0.200236	5277	1
GO:0023061	BP	GO:0023061	signal release	2021-02-26	462/20488	0.115747	0.24849	0.200236	55327/3156	2
GO:0042775	BP	GO:0042775	mitochondrial ATP synthesis coupled electron transport	2021-01-26	97/20488	0.116147	0.24849	0.200236	54205	1
GO:0042110	BP	GO:0042110	T cell activation	2021-02-26	464/20488	0.116576	0.24849	0.200236	9306/1525	2
GO:0001824	BP	GO:0001824	blastocyst development	2021-01-26	98/20488	0.117274	0.24849	0.200236	84525	1
GO:0006885	BP	GO:0006885	regulation of pH	2021-01-26	98/20488	0.117274	0.24849	0.200236	1182	1
GO:0042773	BP	GO:0042773	ATP synthesis coupled electron transport	2021-01-26	98/20488	0.117274	0.24849	0.200236	54205	1
GO:0042326	BP	GO:0042326	negative regulation of phosphorylation	2021-02-26	468/20488	0.118238	0.24849	0.200236	3486/3156	2
GO:0019395	BP	GO:0019395	fatty acid oxidation	2021-01-26	99/20488	0.118399	0.24849	0.200236	5828	1
GO:0043648	BP	GO:0043648	dicarboxylic acid metabolic process	2021-01-26	99/20488	0.118399	0.24849	0.200236	4199	1
GO:0004725	MF	GO:0004725	protein tyrosine phosphatase activity	2021-01-26	100/20488	0.119524	0.24849	0.200236	5774	1
GO:0010657	BP	GO:0010657	muscle cell apoptotic process	2021-01-26	100/20488	0.119524	0.24849	0.200236	3156	1
GO:0015108	MF	GO:0015108	chloride transmembrane transporter activity	2021-01-26	100/20488	0.119524	0.24849	0.200236	1182	1
GO:0070469	CC	GO:0070469	respiratory chain	2021-01-26	100/20488	0.119524	0.24849	0.200236	54205	1
GO:0005743	CC	GO:0005743	mitochondrial inner membrane	2021-02-26	473/20488	0.120325	0.24849	0.200236	27235/54205	2
GO:0031532	BP	GO:0031532	actin cytoskeleton reorganization	2021-01-26	101/20488	0.120646	0.24849	0.200236	1525	1
GO:0034440	BP	GO:0034440	lipid oxidation	2021-01-26	101/20488	0.120646	0.24849	0.200236	5828	1
GO:0048661	BP	GO:0048661	positive regulation of smooth muscle cell proliferation	2021-01-26	101/20488	0.120646	0.24849	0.200236	3156	1
GO:0000079	BP	GO:0000079	regulation of cyclin-dependent protein serine/threonine kinase activity	2021-01-26	102/20488	0.121768	0.249383	0.200955	2965	1
GO:0035335	BP	GO:0035335	peptidyl-tyrosine dephosphorylation	2021-01-26	102/20488	0.121768	0.249383	0.200955	5774	1
GO:0010008	CC	GO:0010008	endosome membrane	2021-02-26	479/20488	0.122842	0.249736	0.201239	1182/9743	2
GO:0010923	BP	GO:0010923	negative regulation of phosphatase activity	2021-01-26	104/20488	0.124007	0.249736	0.201239	64062	1
GO:0014812	BP	GO:0014812	muscle cell migration	2021-01-26	104/20488	0.124007	0.249736	0.201239	3486	1
GO:0030175	CC	GO:0030175	filopodium	2021-01-26	104/20488	0.124007	0.249736	0.201239	1525	1
GO:0030593	BP	GO:0030593	neutrophil chemotaxis	2021-01-26	104/20488	0.124007	0.249736	0.201239	1525	1
GO:0046822	BP	GO:0046822	regulation of nucleocytoplasmic transport	2021-01-26	104/20488	0.124007	0.249736	0.201239	64062	1
GO:1904029	BP	GO:1904029	regulation of cyclin-dependent protein kinase activity	2021-01-26	106/20488	0.12624	0.253529	0.204296	2965	1
GO:0098793	CC	GO:0098793	presynapse	2021-02-26	491/20488	0.127915	0.254479	0.205061	1182/55327	2
GO:0001669	CC	GO:0001669	acrosomal vesicle	2021-01-26	108/20488	0.128468	0.254479	0.205061	1525	1
GO:0006821	BP	GO:0006821	chloride transport	2021-01-26	108/20488	0.128468	0.254479	0.205061	1182	1
GO:0009062	BP	GO:0009062	fatty acid catabolic process	2021-01-26	108/20488	0.128468	0.254479	0.205061	5828	1
GO:0030004	BP	GO:0030004	cellular monovalent inorganic cation homeostasis	2021-01-26	108/20488	0.128468	0.254479	0.205061	1182	1
GO:0006289	BP	GO:0006289	nucleotide-excision repair	2021-01-26	109/20488	0.12958	0.255286	0.205711	2965	1
GO:1902911	CC	GO:1902911	protein kinase complex	2021-01-26	109/20488	0.12958	0.255286	0.205711	2965	1
GO:0006664	BP	GO:0006664	glycolipid metabolic process	2021-01-26	110/20488	0.13069	0.255493	0.205878	5277	1
GO:0032508	BP	GO:0032508	DNA duplex unwinding	2021-01-26	110/20488	0.13069	0.255493	0.205878	2965	1
GO:0050839	MF	GO:0050839	cell adhesion molecule binding	2021-02-26	499/20488	0.131326	0.255493	0.205878	26135/1525	2
GO:0035305	BP	GO:0035305	negative regulation of dephosphorylation	2021-01-26	111/20488	0.131799	0.255493	0.205878	64062	1
GO:0098661	BP	GO:0098661	inorganic anion transmembrane transport	2021-01-26	111/20488	0.131799	0.255493	0.205878	1182	1
GO:1903509	BP	GO:1903509	liposaccharide metabolic process	2021-01-26	111/20488	0.131799	0.255493	0.205878	5277	1
GO:0006354	BP	GO:0006354	DNA-templated transcription, elongation	2021-01-26	112/20488	0.132907	0.25627	0.206505	2965	1
GO:0050868	BP	GO:0050868	negative regulation of T cell activation	2021-01-26	112/20488	0.132907	0.25627	0.206505	9306	1
GO:0010927	BP	GO:0010927	cellular component assembly involved in morphogenesis	2021-01-26	115/20488	0.136222	0.261966	0.211094	10529	1
GO:0006661	BP	GO:0006661	phosphatidylinositol biosynthetic process	2021-01-26	116/20488	0.137325	0.262719	0.211701	5277	1
GO:0005913	CC	GO:0005913	cell-cell adherens junction	2021-01-26	117/20488	0.138426	0.262719	0.211701	1525	1
GO:0010906	BP	GO:0010906	regulation of glucose metabolic process	2021-01-26	117/20488	0.138426	0.262719	0.211701	3486	1
GO:0022904	BP	GO:0022904	respiratory electron transport chain	2021-01-26	117/20488	0.138426	0.262719	0.211701	54205	1
GO:0043666	BP	GO:0043666	regulation of phosphoprotein phosphatase activity	2021-01-26	117/20488	0.138426	0.262719	0.211701	3486	1
GO:1990266	BP	GO:1990266	neutrophil migration	2021-01-26	118/20488	0.139525	0.264114	0.212825	1525	1
GO:0007173	BP	GO:0007173	epidermal growth factor receptor signaling pathway	2021-01-26	119/20488	0.140624	0.264125	0.212834	5774	1
GO:0032392	BP	GO:0032392	DNA geometric change	2021-01-26	119/20488	0.140624	0.264125	0.212834	2965	1
GO:0051193	BP	GO:0051193	regulation of cofactor metabolic process	2021-01-26	119/20488	0.140624	0.264125	0.212834	4199	1
GO:0046718	BP	GO:0046718	viral entry into host cell	2021-01-26	121/20488	0.142816	0.26755	0.215594	1525	1
GO:0140101	MF	GO:0140101	catalytic activity, acting on a tRNA	2021-01-26	122/20488	0.14391	0.268905	0.216685	11062	1
GO:0071621	BP	GO:0071621	granulocyte chemotaxis	2021-01-26	123/20488	0.145003	0.27025	0.21777	1525	1
GO:0019218	BP	GO:0019218	regulation of steroid metabolic process	2021-01-26	124/20488	0.146095	0.270892	0.218287	3156	1
GO:0019751	BP	GO:0019751	polyol metabolic process	2021-01-26	124/20488	0.146095	0.270892	0.218287	27235	1
GO:0045471	BP	GO:0045471	response to ethanol	2021-01-26	125/20488	0.147185	0.272217	0.219355	3156	1
GO:1903038	BP	GO:1903038	negative regulation of leukocyte cell-cell adhesion	2021-01-26	129/20488	0.151533	0.277386	0.223519	9306	1
GO:0006997	BP	GO:0006997	nucleus organization	2021-01-26	130/20488	0.152616	0.277386	0.223519	26135	1
GO:0008033	BP	GO:0008033	tRNA processing	2021-01-26	130/20488	0.152616	0.277386	0.223519	11062	1
GO:0042157	BP	GO:0042157	lipoprotein metabolic process	2021-01-26	130/20488	0.152616	0.277386	0.223519	5277	1
GO:0001650	CC	GO:0001650	fibrillar center	2021-01-26	132/20488	0.154779	0.277386	0.223519	9743	1
GO:0005178	MF	GO:0005178	integrin binding	2021-01-26	132/20488	0.154779	0.277386	0.223519	1525	1
GO:0030018	CC	GO:0030018	Z disc	2021-01-26	132/20488	0.154779	0.277386	0.223519	10529	1
GO:0043280	BP	GO:0043280	positive regulation of cysteine-type endopeptidase activity involved in apoptotic process	2021-01-26	132/20488	0.154779	0.277386	0.223519	54205	1
GO:0045335	CC	GO:0045335	phagocytic vesicle	2021-01-26	132/20488	0.154779	0.277386	0.223519	1182	1
GO:0072329	BP	GO:0072329	monocarboxylic acid catabolic process	2021-01-26	132/20488	0.154779	0.277386	0.223519	5828	1
GO:0015078	MF	GO:0015078	proton transmembrane transporter activity	2021-01-26	133/20488	0.155859	0.277386	0.223519	1182	1
GO:0071333	BP	GO:0071333	cellular response to glucose stimulus	2021-01-26	133/20488	0.155859	0.277386	0.223519	3156	1
GO:0030260	BP	GO:0030260	entry into host cell	2021-01-26	134/20488	0.156937	0.277386	0.223519	1525	1
GO:0031902	CC	GO:0031902	late endosome membrane	2021-01-26	134/20488	0.156937	0.277386	0.223519	1182	1
GO:0044409	BP	GO:0044409	entry into host	2021-01-26	134/20488	0.156937	0.277386	0.223519	1525	1
GO:0051806	BP	GO:0051806	entry into cell of other organism involved in symbiotic interaction	2021-01-26	134/20488	0.156937	0.277386	0.223519	1525	1
GO:0051828	BP	GO:0051828	entry into other organism involved in symbiotic interaction	2021-01-26	134/20488	0.156937	0.277386	0.223519	1525	1
GO:0001889	BP	GO:0001889	liver development	2021-01-26	135/20488	0.158014	0.277386	0.223519	5774	1
GO:0006405	BP	GO:0006405	RNA export from nucleus	2021-01-26	135/20488	0.158014	0.277386	0.223519	64062	1
GO:0020037	MF	GO:0020037	heme binding	2021-01-26	135/20488	0.158014	0.277386	0.223519	54205	1
GO:0071331	BP	GO:0071331	cellular response to hexose stimulus	2021-01-26	135/20488	0.158014	0.277386	0.223519	3156	1
GO:0003774	MF	GO:0003774	motor activity	2021-01-26	136/20488	0.15909	0.277928	0.223956	10513	1
GO:0071326	BP	GO:0071326	cellular response to monosaccharide stimulus	2021-01-26	136/20488	0.15909	0.277928	0.223956	3156	1
GO:0019838	MF	GO:0019838	growth factor binding	2021-01-26	137/20488	0.160164	0.279106	0.224906	3486	1
GO:0019842	MF	GO:0019842	vitamin binding	2021-01-26	138/20488	0.161237	0.279106	0.224906	79646	1
GO:0061008	BP	GO:0061008	hepaticobiliary system development	2021-01-26	138/20488	0.161237	0.279106	0.224906	5774	1
GO:0035304	BP	GO:0035304	regulation of protein dephosphorylation	2021-01-26	139/20488	0.162309	0.279106	0.224906	3486	1
GO:0019903	MF	GO:0019903	protein phosphatase binding	2021-01-26	140/20488	0.163379	0.279106	0.224906	3156	1
GO:0035725	BP	GO:0035725	sodium ion transmembrane transport	2021-01-26	140/20488	0.163379	0.279106	0.224906	5774	1
GO:0050709	BP	GO:0050709	negative regulation of protein secretion	2021-01-26	141/20488	0.164448	0.279106	0.224906	3156	1
GO:0097530	BP	GO:0097530	granulocyte migration	2021-01-26	141/20488	0.164448	0.279106	0.224906	1525	1
GO:0010675	BP	GO:0010675	regulation of cellular carbohydrate metabolic process	2021-01-26	142/20488	0.165516	0.279106	0.224906	3486	1
GO:0038127	BP	GO:0038127	ERBB signaling pathway	2021-01-26	142/20488	0.165516	0.279106	0.224906	5774	1
GO:0046467	BP	GO:0046467	membrane lipid biosynthetic process	2021-01-26	142/20488	0.165516	0.279106	0.224906	5277	1
GO:0031674	CC	GO:0031674	I band	2021-01-26	143/20488	0.166582	0.279106	0.224906	10529	1
GO:0035296	BP	GO:0035296	regulation of tube diameter	2021-01-26	143/20488	0.166582	0.279106	0.224906	3156	1
GO:0050880	BP	GO:0050880	regulation of blood vessel size	2021-01-26	143/20488	0.166582	0.279106	0.224906	3156	1
GO:0097746	BP	GO:0097746	regulation of blood vessel diameter	2021-01-26	143/20488	0.166582	0.279106	0.224906	3156	1
GO:0016247	MF	GO:0016247	channel regulator activity	2021-01-26	144/20488	0.167647	0.279106	0.224906	5774	1
GO:0035150	BP	GO:0035150	regulation of tube size	2021-01-26	144/20488	0.167647	0.279106	0.224906	3156	1
GO:0071322	BP	GO:0071322	cellular response to carbohydrate stimulus	2021-01-26	144/20488	0.167647	0.279106	0.224906	3156	1
GO:0006119	BP	GO:0006119	oxidative phosphorylation	2021-01-26	145/20488	0.168711	0.279106	0.224906	54205	1
GO:0007612	BP	GO:0007612	learning	2021-01-26	145/20488	0.168711	0.279106	0.224906	3156	1
GO:0046906	MF	GO:0046906	tetrapyrrole binding	2021-01-26	145/20488	0.168711	0.279106	0.224906	54205	1
GO:0071901	BP	GO:0071901	negative regulation of protein serine/threonine kinase activity	2021-01-26	145/20488	0.168711	0.279106	0.224906	3156	1
GO:0006140	BP	GO:0006140	regulation of nucleotide metabolic process	2021-01-26	146/20488	0.169773	0.279106	0.224906	4199	1
GO:0015103	MF	GO:0015103	inorganic anion transmembrane transporter activity	2021-01-26	146/20488	0.169773	0.279106	0.224906	1182	1
GO:0051250	BP	GO:0051250	negative regulation of lymphocyte activation	2021-01-26	146/20488	0.169773	0.279106	0.224906	9306	1
GO:0061337	BP	GO:0061337	cardiac conduction	2021-01-26	146/20488	0.169773	0.279106	0.224906	1525	1
GO:0002792	BP	GO:0002792	negative regulation of peptide secretion	2021-01-26	148/20488	0.171894	0.281317	0.226687	3156	1
GO:0061041	BP	GO:0061041	regulation of wound healing	2021-01-26	148/20488	0.171894	0.281317	0.226687	3156	1
GO:0031901	CC	GO:0031901	early endosome membrane	2021-01-26	149/20488	0.172953	0.281777	0.227058	1182	1
GO:2001056	BP	GO:2001056	positive regulation of cysteine-type endopeptidase activity	2021-01-26	149/20488	0.172953	0.281777	0.227058	54205	1
GO:0008203	BP	GO:0008203	cholesterol metabolic process	2021-01-26	150/20488	0.17401	0.282864	0.227934	3156	1
GO:0008194	MF	GO:0008194	UDP-glycosyltransferase activity	2021-01-26	151/20488	0.175066	0.28375	0.228648	5277	1
GO:0001678	BP	GO:0001678	cellular glucose homeostasis	2021-01-26	152/20488	0.176121	0.28375	0.228648	3156	1
GO:0005875	CC	GO:0005875	microtubule associated complex	2021-01-26	152/20488	0.176121	0.28375	0.228648	10513	1
GO:0016202	BP	GO:0016202	regulation of striated muscle tissue development	2021-01-26	152/20488	0.176121	0.28375	0.228648	3156	1
GO:0006090	BP	GO:0006090	pyruvate metabolic process	2021-01-26	154/20488	0.178226	0.28524	0.229849	4199	1
GO:0009898	CC	GO:0009898	cytoplasmic side of plasma membrane	2021-01-26	154/20488	0.178226	0.28524	0.229849	5774	1
GO:0055067	BP	GO:0055067	monovalent inorganic cation homeostasis	2021-01-26	154/20488	0.178226	0.28524	0.229849	1182	1
GO:1901861	BP	GO:1901861	regulation of muscle tissue development	2021-01-26	155/20488	0.179277	0.285451	0.230019	3156	1
GO:1902652	BP	GO:1902652	secondary alcohol metabolic process	2021-01-26	155/20488	0.179277	0.285451	0.230019	3156	1
GO:0007259	BP	GO:0007259	JAK-STAT cascade	2021-01-26	156/20488	0.180326	0.285451	0.230019	9306	1
GO:0045216	BP	GO:0045216	cell-cell junction organization	2021-01-26	156/20488	0.180326	0.285451	0.230019	1525	1
GO:0048634	BP	GO:0048634	regulation of muscle organ development	2021-01-26	156/20488	0.180326	0.285451	0.230019	3156	1
GO:0042581	CC	GO:0042581	specific granule	2021-01-26	160/20488	0.184511	0.291439	0.234844	1182	1
GO:1901981	MF	GO:1901981	phosphatidylinositol phosphate binding	2021-01-26	161/20488	0.185554	0.29245	0.235658	9743	1
GO:0009451	BP	GO:0009451	RNA modification	2021-01-26	163/20488	0.187636	0.293815	0.236759	11062	1
GO:0090575	CC	GO:0090575	RNA polymerase II transcription factor complex	2021-01-26	163/20488	0.187636	0.293815	0.236759	2965	1
GO:1902600	BP	GO:1902600	proton transmembrane transport	2021-01-26	163/20488	0.187636	0.293815	0.236759	1182	1
GO:0050680	BP	GO:0050680	negative regulation of epithelial cell proliferation	2021-01-26	165/20488	0.189714	0.296133	0.238626	5828	1
GO:0002244	BP	GO:0002244	hematopoietic progenitor cell differentiation	2021-01-26	166/20488	0.19075	0.296133	0.238626	91298	1
GO:0016125	BP	GO:0016125	sterol metabolic process	2021-01-26	166/20488	0.19075	0.296133	0.238626	3156	1
GO:0097696	BP	GO:0097696	STAT cascade	2021-01-26	166/20488	0.19075	0.296133	0.238626	9306	1
GO:0007269	BP	GO:0007269	neurotransmitter secretion	2021-01-26	169/20488	0.193852	0.299028	0.240959	55327	1
GO:0015698	BP	GO:0015698	inorganic anion transport	2021-01-26	169/20488	0.193852	0.299028	0.240959	1182	1
GO:0043197	CC	GO:0043197	dendritic spine	2021-01-26	169/20488	0.193852	0.299028	0.240959	9743	1
GO:0099643	BP	GO:0099643	signal release from synapse	2021-01-26	170/20488	0.194884	0.299981	0.241727	55327	1
GO:0030426	CC	GO:0030426	growth cone	2021-01-26	171/20488	0.195914	0.300291	0.241977	1525	1
GO:0044309	CC	GO:0044309	neuron spine	2021-01-26	171/20488	0.195914	0.300291	0.241977	9743	1
GO:0032874	BP	GO:0032874	positive regulation of stress-activated MAPK cascade	2021-01-26	172/20488	0.196943	0.301232	0.242735	3156	1
GO:0003018	BP	GO:0003018	vascular process in circulatory system	2021-01-26	173/20488	0.197971	0.301531	0.242976	3156	1
GO:0070304	BP	GO:0070304	positive regulation of stress-activated protein kinase signaling cascade	2021-01-26	173/20488	0.197971	0.301531	0.242976	3156	1
GO:0002695	BP	GO:0002695	negative regulation of leukocyte activation	2021-01-26	175/20488	0.200023	0.303382	0.244467	9306	1
GO:0046165	BP	GO:0046165	alcohol biosynthetic process	2021-01-26	175/20488	0.200023	0.303382	0.244467	3156	1
GO:0030427	CC	GO:0030427	site of polarized growth	2021-01-26	176/20488	0.201047	0.303664	0.244695	1525	1
GO:0050796	BP	GO:0050796	regulation of insulin secretion	2021-01-26	176/20488	0.201047	0.303664	0.244695	3156	1
GO:0043488	BP	GO:0043488	regulation of mRNA stability	2021-01-26	177/20488	0.202069	0.304216	0.24514	26135	1
GO:0010950	BP	GO:0010950	positive regulation of endopeptidase activity	2021-01-26	178/20488	0.203091	0.304216	0.24514	54205	1
GO:0044452	CC	GO:0044452	nucleolar part	2021-01-26	178/20488	0.203091	0.304216	0.24514	9743	1
GO:0098562	CC	GO:0098562	cytoplasmic side of membrane	2021-01-26	178/20488	0.203091	0.304216	0.24514	5774	1
GO:0008361	BP	GO:0008361	regulation of cell size	2021-01-26	179/20488	0.204111	0.304486	0.245357	1182	1
GO:1903034	BP	GO:1903034	regulation of response to wounding	2021-01-26	179/20488	0.204111	0.304486	0.245357	3156	1
GO:0022408	BP	GO:0022408	negative regulation of cell-cell adhesion	2021-01-26	181/20488	0.206147	0.306893	0.247297	9306	1
GO:0043487	BP	GO:0043487	regulation of RNA stability	2021-01-26	183/20488	0.208179	0.309282	0.249222	26135	1
GO:0043409	BP	GO:0043409	negative regulation of MAPK cascade	2021-01-26	184/20488	0.209193	0.310153	0.249924	3156	1
GO:0019902	MF	GO:0019902	phosphatase binding	2021-01-26	185/20488	0.210206	0.311018	0.250621	3156	1
GO:0016829	MF	GO:0016829	lyase activity	2021-01-26	187/20488	0.212227	0.31337	0.252516	4199	1
GO:0006367	BP	GO:0006367	transcription initiation from RNA polymerase II promoter	2021-01-26	188/20488	0.213236	0.313867	0.252916	2965	1
GO:0019362	BP	GO:0019362	pyridine nucleotide metabolic process	2021-01-26	189/20488	0.214244	0.313867	0.252916	4199	1
GO:0046496	BP	GO:0046496	nicotinamide nucleotide metabolic process	2021-01-26	189/20488	0.214244	0.313867	0.252916	4199	1
GO:0008021	CC	GO:0008021	synaptic vesicle	2021-01-26	191/20488	0.216255	0.313867	0.252916	1182	1
GO:0097223	CC	GO:0097223	sperm part	2021-01-26	191/20488	0.216255	0.313867	0.252916	1525	1
GO:0006399	BP	GO:0006399	tRNA metabolic process	2021-01-26	193/20488	0.218262	0.313867	0.252916	11062	1
GO:0045333	BP	GO:0045333	cellular respiration	2021-01-26	193/20488	0.218262	0.313867	0.252916	54205	1
GO:0050657	BP	GO:0050657	nucleic acid transport	2021-01-26	193/20488	0.218262	0.313867	0.252916	64062	1
GO:0050658	BP	GO:0050658	RNA transport	2021-01-26	193/20488	0.218262	0.313867	0.252916	64062	1
GO:0051224	BP	GO:0051224	negative regulation of protein transport	2021-01-26	193/20488	0.218262	0.313867	0.252916	3156	1
GO:0051168	BP	GO:0051168	nuclear export	2021-01-26	194/20488	0.219264	0.313867	0.252916	64062	1
GO:0099504	BP	GO:0099504	synaptic vesicle cycle	2021-01-26	194/20488	0.219264	0.313867	0.252916	1182	1
GO:0072524	BP	GO:0072524	pyridine-containing compound metabolic process	2021-01-26	195/20488	0.220264	0.313867	0.252916	4199	1
GO:0006694	BP	GO:0006694	steroid biosynthetic process	2021-01-26	196/20488	0.221263	0.313867	0.252916	3156	1
GO:0051236	BP	GO:0051236	establishment of RNA localization	2021-01-26	196/20488	0.221263	0.313867	0.252916	64062	1
GO:0005244	MF	GO:0005244	voltage-gated ion channel activity	2021-01-26	197/20488	0.222261	0.313867	0.252916	1182	1
GO:0009749	BP	GO:0009749	response to glucose	2021-01-26	197/20488	0.222261	0.313867	0.252916	3156	1
GO:0010952	BP	GO:0010952	positive regulation of peptidase activity	2021-01-26	197/20488	0.222261	0.313867	0.252916	54205	1
GO:0022832	MF	GO:0022832	voltage-gated channel activity	2021-01-26	197/20488	0.222261	0.313867	0.252916	1182	1
GO:1904950	BP	GO:1904950	negative regulation of establishment of protein localization	2021-01-26	197/20488	0.222261	0.313867	0.252916	3156	1
GO:0031099	BP	GO:0031099	regeneration	2021-01-26	198/20488	0.223257	0.313867	0.252916	5774	1
GO:0046890	BP	GO:0046890	regulation of lipid biosynthetic process	2021-01-26	198/20488	0.223257	0.313867	0.252916	3156	1
GO:0051015	MF	GO:0051015	actin filament binding	2021-01-26	198/20488	0.223257	0.313867	0.252916	10529	1
GO:0017038	BP	GO:0017038	protein import	2021-01-26	199/20488	0.224253	0.313867	0.252916	5828	1
GO:0031032	BP	GO:0031032	actomyosin structure organization	2021-01-26	199/20488	0.224253	0.313867	0.252916	10529	1
GO:0050866	BP	GO:0050866	negative regulation of cell activation	2021-01-26	199/20488	0.224253	0.313867	0.252916	9306	1
GO:0061013	BP	GO:0061013	regulation of mRNA catabolic process	2021-01-26	199/20488	0.224253	0.313867	0.252916	26135	1
GO:0044798	CC	GO:0044798	nuclear transcription factor complex	2021-01-26	201/20488	0.22624	0.316038	0.254666	2965	1
GO:0009746	BP	GO:0009746	response to hexose	2021-01-26	202/20488	0.227231	0.316813	0.25529	3156	1
GO:0030017	CC	GO:0030017	sarcomere	2021-01-26	204/20488	0.229211	0.318339	0.25652	10529	1
GO:0035637	BP	GO:0035637	multicellular organismal signaling	2021-01-26	204/20488	0.229211	0.318339	0.25652	1525	1
GO:0006109	BP	GO:0006109	regulation of carbohydrate metabolic process	2021-01-26	206/20488	0.231186	0.318339	0.25652	3486	1
GO:0006643	BP	GO:0006643	membrane lipid metabolic process	2021-01-26	207/20488	0.232171	0.318339	0.25652	5277	1
GO:0019207	MF	GO:0019207	kinase regulator activity	2021-01-26	207/20488	0.232171	0.318339	0.25652	9306	1
GO:0030073	BP	GO:0030073	insulin secretion	2021-01-26	207/20488	0.232171	0.318339	0.25652	3156	1
GO:0034284	BP	GO:0034284	response to monosaccharide	2021-01-26	207/20488	0.232171	0.318339	0.25652	3156	1
GO:0070382	CC	GO:0070382	exocytic vesicle	2021-01-26	207/20488	0.232171	0.318339	0.25652	1182	1
GO:0030658	CC	GO:0030658	transport vesicle membrane	2021-01-26	208/20488	0.233156	0.318339	0.25652	1182	1
GO:0090276	BP	GO:0090276	regulation of peptide hormone secretion	2021-01-26	208/20488	0.233156	0.318339	0.25652	3156	1
GO:0098858	CC	GO:0098858	actin-based cell projection	2021-01-26	208/20488	0.233156	0.318339	0.25652	1525	1
GO:0006006	BP	GO:0006006	glucose metabolic process	2021-01-26	209/20488	0.234139	0.318481	0.256635	3486	1
GO:0051701	BP	GO:0051701	interaction with host	2021-01-26	209/20488	0.234139	0.318481	0.256635	1525	1
GO:0007163	BP	GO:0007163	establishment or maintenance of cell polarity	2021-01-26	210/20488	0.235121	0.318621	0.256748	55327	1
GO:0097529	BP	GO:0097529	myeloid leukocyte migration	2021-01-26	210/20488	0.235121	0.318621	0.256748	1525	1
GO:1903531	BP	GO:1903531	negative regulation of secretion by cell	2021-01-26	211/20488	0.236101	0.319353	0.257337	3156	1
GO:0032388	BP	GO:0032388	positive regulation of intracellular transport	2021-01-26	215/20488	0.240012	0.322836	0.260144	64062	1
GO:0043281	BP	GO:0043281	regulation of cysteine-type endopeptidase activity involved in apoptotic process	2021-01-26	215/20488	0.240012	0.322836	0.260144	54205	1
GO:0070374	BP	GO:0070374	positive regulation of ERK1 and ERK2 cascade	2021-01-26	215/20488	0.240012	0.322836	0.260144	3156	1
GO:0016758	MF	GO:0016758	transferase activity, transferring hexosyl groups	2021-01-26	216/20488	0.240987	0.323547	0.260717	5277	1
GO:0044242	BP	GO:0044242	cellular lipid catabolic process	2021-01-26	217/20488	0.24196	0.323655	0.260804	5828	1
GO:0046474	BP	GO:0046474	glycerophospholipid biosynthetic process	2021-01-26	217/20488	0.24196	0.323655	0.260804	5277	1
GO:0006814	BP	GO:0006814	sodium ion transport	2021-01-26	218/20488	0.242932	0.324357	0.26137	5774	1
GO:0007584	BP	GO:0007584	response to nutrient	2021-01-26	219/20488	0.243904	0.325055	0.261932	3156	1
GO:0044449	CC	GO:0044449	contractile fiber part	2021-01-26	221/20488	0.245842	0.327038	0.263529	10529	1
GO:0030016	CC	GO:0030016	myofibril	2021-01-26	224/20488	0.248741	0.329684	0.265662	10529	1
GO:0030595	BP	GO:0030595	leukocyte chemotaxis	2021-01-26	224/20488	0.248741	0.329684	0.265662	1525	1
GO:0001649	BP	GO:0001649	osteoblast differentiation	2021-01-26	225/20488	0.249705	0.330358	0.266205	3486	1
GO:0001894	BP	GO:0001894	tissue homeostasis	2021-01-26	227/20488	0.251629	0.332297	0.267768	1525	1
GO:0044455	CC	GO:0044455	mitochondrial membrane part	2021-01-26	229/20488	0.253549	0.334223	0.26932	27235	1
GO:0006403	BP	GO:0006403	RNA localization	2021-01-26	230/20488	0.254507	0.334877	0.269847	64062	1
GO:0097305	BP	GO:0097305	response to alcohol	2021-01-26	233/20488	0.257374	0.338036	0.272392	3156	1
GO:0043292	CC	GO:0043292	contractile fiber	2021-01-26	234/20488	0.258327	0.338674	0.272906	10529	1
GO:0006469	BP	GO:0006469	negative regulation of protein kinase activity	2021-01-26	235/20488	0.259279	0.339309	0.273418	3156	1
GO:0015291	MF	GO:0015291	secondary active transmembrane transporter activity	2021-01-26	237/20488	0.26118	0.340567	0.274431	1182	1
GO:0032872	BP	GO:0032872	regulation of stress-activated MAPK cascade	2021-01-26	237/20488	0.26118	0.340567	0.274431	3156	1
GO:0051048	BP	GO:0051048	negative regulation of secretion	2021-01-26	238/20488	0.262128	0.34119	0.274934	3156	1
GO:0070302	BP	GO:0070302	regulation of stress-activated protein kinase signaling cascade	2021-01-26	239/20488	0.263075	0.341198	0.27494	3156	1
GO:2000116	BP	GO:2000116	regulation of cysteine-type endopeptidase activity	2021-01-26	239/20488	0.263075	0.341198	0.27494	54205	1
GO:0015931	BP	GO:0015931	nucleobase-containing compound transport	2021-01-26	241/20488	0.264967	0.342426	0.275929	64062	1
GO:0042593	BP	GO:0042593	glucose homeostasis	2021-01-26	241/20488	0.264967	0.342426	0.275929	3156	1
GO:0033500	BP	GO:0033500	carbohydrate homeostasis	2021-01-26	242/20488	0.265911	0.343034	0.27642	3156	1
GO:0035091	MF	GO:0035091	phosphatidylinositol binding	2021-01-26	245/20488	0.268735	0.346062	0.27886	9743	1
GO:0065004	BP	GO:0065004	protein-DNA complex assembly	2021-01-26	248/20488	0.27155	0.348958	0.281193	2965	1
GO:0006352	BP	GO:0006352	DNA-templated transcription, initiation	2021-01-26	249/20488	0.272485	0.348958	0.281193	2965	1
GO:0019318	BP	GO:0019318	hexose metabolic process	2021-01-26	249/20488	0.272485	0.348958	0.281193	3486	1
GO:0030072	BP	GO:0030072	peptide hormone secretion	2021-01-26	250/20488	0.27342	0.348958	0.281193	3156	1
GO:1901681	MF	GO:1901681	sulfur compound binding	2021-01-26	250/20488	0.27342	0.348958	0.281193	79646	1
GO:0008016	BP	GO:0008016	regulation of heart contraction	2021-01-26	251/20488	0.274353	0.348958	0.281193	1525	1
GO:0045017	BP	GO:0045017	glycerolipid biosynthetic process	2021-01-26	251/20488	0.274353	0.348958	0.281193	5277	1
GO:0005770	CC	GO:0005770	late endosome	2021-01-26	256/20488	0.279003	0.353632	0.284959	1182	1
GO:0007611	BP	GO:0007611	learning or memory	2021-01-26	256/20488	0.279003	0.353632	0.284959	3156	1
GO:0033673	BP	GO:0033673	negative regulation of kinase activity	2021-01-26	257/20488	0.27993	0.354187	0.285407	3156	1
GO:0008654	BP	GO:0008654	phospholipid biosynthetic process	2021-01-26	260/20488	0.282703	0.356451	0.287231	5277	1
GO:0032412	BP	GO:0032412	regulation of ion transmembrane transporter activity	2021-01-26	260/20488	0.282703	0.356451	0.287231	5774	1
GO:0031330	BP	GO:0031330	negative regulation of cellular catabolic process	2021-01-26	264/20488	0.286384	0.360466	0.290466	5774	1
GO:0046883	BP	GO:0046883	regulation of hormone secretion	2021-01-26	266/20488	0.288217	0.362145	0.291819	3156	1
GO:0022898	BP	GO:0022898	regulation of transmembrane transporter activity	2021-01-26	268/20488	0.290047	0.363184	0.292657	5774	1
GO:0031334	BP	GO:0031334	positive regulation of protein complex assembly	2021-01-26	268/20488	0.290047	0.363184	0.292657	2965	1
GO:0006836	BP	GO:0006836	neurotransmitter transport	2021-01-26	269/20488	0.290959	0.363699	0.293072	55327	1
GO:1901617	BP	GO:1901617	organic hydroxy compound biosynthetic process	2021-01-26	271/20488	0.292782	0.365347	0.2944	3156	1
GO:0005096	MF	GO:0005096	GTPase activator activity	2021-01-26	273/20488	0.2946	0.366355	0.295212	9743	1
GO:0098742	BP	GO:0098742	cell-cell adhesion via plasma-membrane adhesion molecules	2021-01-26	273/20488	0.2946	0.366355	0.295212	1525	1
GO:0016054	BP	GO:0016054	organic acid catabolic process	2021-01-26	275/20488	0.296413	0.36735	0.296013	5828	1
GO:0046395	BP	GO:0046395	carboxylic acid catabolic process	2021-01-26	275/20488	0.296413	0.36735	0.296013	5828	1
GO:0009152	BP	GO:0009152	purine ribonucleotide biosynthetic process	2021-01-26	280/20488	0.300927	0.371041	0.298988	79646	1
GO:0016757	MF	GO:0016757	transferase activity, transferring glycosyl groups	2021-01-26	280/20488	0.300927	0.371041	0.298988	5277	1
GO:0060047	BP	GO:0060047	heart contraction	2021-01-26	280/20488	0.300927	0.371041	0.298988	1525	1
GO:0000151	CC	GO:0000151	ubiquitin ligase complex	2021-01-26	282/20488	0.302725	0.371518	0.299372	23014	1
GO:0032409	BP	GO:0032409	regulation of transporter activity	2021-01-26	283/20488	0.303622	0.371518	0.299372	5774	1
GO:0021700	BP	GO:0021700	developmental maturation	2021-01-26	284/20488	0.304518	0.371518	0.299372	1182	1
GO:0031647	BP	GO:0031647	regulation of protein stability	2021-01-26	284/20488	0.304518	0.371518	0.299372	5828	1
GO:0042623	MF	GO:0042623	ATPase activity, coupled	2021-01-26	284/20488	0.304518	0.371518	0.299372	2965	1
GO:0015980	BP	GO:0015980	energy derivation by oxidation of organic compounds	2021-01-26	285/20488	0.305413	0.371518	0.299372	54205	1
GO:0051348	BP	GO:0051348	negative regulation of transferase activity	2021-01-26	285/20488	0.305413	0.371518	0.299372	3156	1
GO:0150034	CC	GO:0150034	distal axon	2021-01-26	285/20488	0.305413	0.371518	0.299372	1525	1
GO:0051403	BP	GO:0051403	stress-activated MAPK cascade	2021-01-26	286/20488	0.306307	0.371981	0.299745	3156	1
GO:0071824	BP	GO:0071824	protein-DNA complex subunit organization	2021-01-26	288/20488	0.308092	0.372899	0.300485	2965	1
GO:0098656	BP	GO:0098656	anion transmembrane transport	2021-01-26	288/20488	0.308092	0.372899	0.300485	1182	1
GO:0007162	BP	GO:0007162	negative regulation of cell adhesion	2021-01-26	289/20488	0.308982	0.373184	0.300715	9306	1
GO:0003015	BP	GO:0003015	heart process	2021-01-26	290/20488	0.309872	0.373184	0.300715	1525	1
GO:0034330	BP	GO:0034330	cell junction organization	2021-01-26	290/20488	0.309872	0.373184	0.300715	1525	1
GO:0005996	BP	GO:0005996	monosaccharide metabolic process	2021-01-26	292/20488	0.311647	0.3747	0.301936	3486	1
GO:0009260	BP	GO:0009260	ribonucleotide biosynthetic process	2021-01-26	293/20488	0.312533	0.375144	0.302294	79646	1
GO:0019898	CC	GO:0019898	extrinsic component of membrane	2021-01-26	295/20488	0.314303	0.376022	0.303001	9306	1
GO:0048511	BP	GO:0048511	rhythmic process	2021-01-26	295/20488	0.314303	0.376022	0.303001	3131	1
GO:0050890	BP	GO:0050890	cognition	2021-01-26	296/20488	0.315185	0.376457	0.303352	3156	1
GO:1903522	BP	GO:1903522	regulation of blood circulation	2021-01-26	297/20488	0.316067	0.376889	0.3037	1525	1
GO:0006164	BP	GO:0006164	purine nucleotide biosynthetic process	2021-01-26	300/20488	0.318706	0.37817	0.304732	79646	1
GO:0046390	BP	GO:0046390	ribose phosphate biosynthetic process	2021-01-26	300/20488	0.318706	0.37817	0.304732	79646	1
GO:0070372	BP	GO:0070372	regulation of ERK1 and ERK2 cascade	2021-01-26	300/20488	0.318706	0.37817	0.304732	3156	1
GO:0034599	BP	GO:0034599	cellular response to oxidative stress	2021-01-26	302/20488	0.32046	0.378609	0.305086	54205	1
GO:0090305	BP	GO:0090305	nucleic acid phosphodiester bond hydrolysis	2021-01-26	302/20488	0.32046	0.378609	0.305086	2965	1
GO:0030139	CC	GO:0030139	endocytic vesicle	2021-01-26	303/20488	0.321335	0.378609	0.305086	1182	1
GO:0030695	MF	GO:0030695	GTPase regulator activity	2021-01-26	304/20488	0.322209	0.378609	0.305086	9743	1
GO:0060326	BP	GO:0060326	cell chemotaxis	2021-01-26	304/20488	0.322209	0.378609	0.305086	1525	1
GO:1903037	BP	GO:1903037	regulation of leukocyte cell-cell adhesion	2021-01-26	304/20488	0.322209	0.378609	0.305086	9306	1
GO:0046034	BP	GO:0046034	ATP metabolic process	2021-01-26	305/20488	0.323082	0.379021	0.305418	54205	1
GO:0005938	CC	GO:0005938	cell cortex	2021-01-26	308/20488	0.325695	0.381468	0.30739	9743	1
GO:0005788	CC	GO:0005788	endoplasmic reticulum lumen	2021-01-26	309/20488	0.326564	0.381869	0.307713	3486	1
GO:0000209	BP	GO:0000209	protein polyubiquitination	2021-01-26	310/20488	0.327432	0.382267	0.308034	23014	1
GO:1990778	BP	GO:1990778	protein localization to cell periphery	2021-01-26	311/20488	0.328298	0.382663	0.308353	55327	1
GO:0046879	BP	GO:0046879	hormone secretion	2021-01-26	312/20488	0.329164	0.382996	0.308621	3156	1
GO:0072522	BP	GO:0072522	purine-containing compound biosynthetic process	2021-01-26	313/20488	0.330028	0.382996	0.308621	79646	1
GO:0009416	BP	GO:0009416	response to light stimulus	2021-01-26	314/20488	0.330892	0.382996	0.308621	3156	1
GO:0050863	BP	GO:0050863	regulation of T cell activation	2021-01-26	314/20488	0.330892	0.382996	0.308621	9306	1
GO:0031098	BP	GO:0031098	stress-activated protein kinase signaling cascade	2021-01-26	315/20488	0.331754	0.382996	0.308621	3156	1
GO:0045121	CC	GO:0045121	membrane raft	2021-01-26	315/20488	0.331754	0.382996	0.308621	1525	1
GO:0098857	CC	GO:0098857	membrane microdomain	2021-01-26	316/20488	0.332615	0.38338	0.308931	1525	1
GO:0070371	BP	GO:0070371	ERK1 and ERK2 cascade	2021-01-26	317/20488	0.333476	0.383762	0.309238	3156	1
GO:0007568	BP	GO:0007568	aging	2021-01-26	321/20488	0.336906	0.387094	0.311924	3156	1
GO:0009914	BP	GO:0009914	hormone transport	2021-01-26	322/20488	0.337761	0.387463	0.31222	3156	1
GO:1903311	BP	GO:1903311	regulation of mRNA metabolic process	2021-01-26	324/20488	0.339467	0.388805	0.313302	26135	1
GO:0016050	BP	GO:0016050	vesicle organization	2021-01-26	325/20488	0.340319	0.389013	0.313469	1182	1
GO:0008509	MF	GO:0008509	anion transmembrane transporter activity	2021-01-26	327/20488	0.342019	0.389013	0.313469	1182	1
GO:0046677	BP	GO:0046677	response to antibiotic	2021-01-26	327/20488	0.342019	0.389013	0.313469	3156	1
GO:0071103	BP	GO:0071103	DNA conformation change	2021-01-26	327/20488	0.342019	0.389013	0.313469	2965	1
GO:0019058	BP	GO:0019058	viral life cycle	2021-01-26	328/20488	0.342868	0.389013	0.313469	1525	1
GO:0098589	CC	GO:0098589	membrane region	2021-01-26	328/20488	0.342868	0.389013	0.313469	1525	1
GO:0008202	BP	GO:0008202	steroid metabolic process	2021-01-26	331/20488	0.345407	0.390671	0.314806	3156	1
GO:0045296	MF	GO:0045296	cadherin binding	2021-01-26	331/20488	0.345407	0.390671	0.314806	26135	1
GO:0016042	BP	GO:0016042	lipid catabolic process	2021-01-26	333/20488	0.347095	0.391699	0.315634	5828	1
GO:0022839	MF	GO:0022839	ion gated channel activity	2021-01-26	334/20488	0.347937	0.391699	0.315634	1182	1
GO:0030336	BP	GO:0030336	negative regulation of cell migration	2021-01-26	334/20488	0.347937	0.391699	0.315634	3486	1
GO:0009205	BP	GO:0009205	purine ribonucleoside triphosphate metabolic process	2021-01-26	335/20488	0.348778	0.392037	0.315907	54205	1
GO:0007159	BP	GO:0007159	leukocyte cell-cell adhesion	2021-01-26	337/20488	0.350457	0.392707	0.316446	9306	1
GO:0043405	BP	GO:0043405	regulation of MAP kinase activity	2021-01-26	337/20488	0.350457	0.392707	0.316446	3156	1
GO:0051056	BP	GO:0051056	regulation of small GTPase mediated signal transduction	2021-01-26	338/20488	0.351295	0.393039	0.316714	9743	1
GO:0009167	BP	GO:0009167	purine ribonucleoside monophosphate metabolic process	2021-01-26	340/20488	0.352968	0.393459	0.317053	54205	1
GO:0009126	BP	GO:0009126	purine nucleoside monophosphate metabolic process	2021-01-26	341/20488	0.353803	0.393459	0.317053	54205	1
GO:0009199	BP	GO:0009199	ribonucleoside triphosphate metabolic process	2021-01-26	341/20488	0.353803	0.393459	0.317053	54205	1
GO:0009144	BP	GO:0009144	purine nucleoside triphosphate metabolic process	2021-01-26	342/20488	0.354637	0.393459	0.317053	54205	1
GO:1904062	BP	GO:1904062	regulation of cation transmembrane transport	2021-01-26	342/20488	0.354637	0.393459	0.317053	5774	1
GO:0006913	BP	GO:0006913	nucleocytoplasmic transport	2021-01-26	343/20488	0.35547	0.393459	0.317053	64062	1
GO:0022836	MF	GO:0022836	gated channel activity	2021-01-26	343/20488	0.35547	0.393459	0.317053	1182	1
GO:0060589	MF	GO:0060589	nucleoside-triphosphatase regulator activity	2021-01-26	344/20488	0.356302	0.393779	0.31731	9743	1
GO:0051169	BP	GO:0051169	nuclear transport	2021-01-26	346/20488	0.357963	0.395012	0.318304	64062	1
GO:0098978	CC	GO:0098978	glutamatergic synapse	2021-01-26	349/20488	0.360446	0.396545	0.319539	55327	1
GO:2000146	BP	GO:2000146	negative regulation of cell motility	2021-01-26	349/20488	0.360446	0.396545	0.319539	3486	1
GO:0005769	CC	GO:0005769	early endosome	2021-01-26	350/20488	0.361272	0.396851	0.319786	1182	1
GO:0001505	BP	GO:0001505	regulation of neurotransmitter levels	2021-01-26	354/20488	0.364564	0.399258	0.321725	55327	1
GO:0009161	BP	GO:0009161	ribonucleoside monophosphate metabolic process	2021-01-26	354/20488	0.364564	0.399258	0.321725	54205	1
GO:0033218	MF	GO:0033218	amide binding	2021-01-26	356/20488	0.366204	0.40045	0.322685	79646	1
GO:0022412	BP	GO:0022412	cellular process involved in reproduction in multicellular organism	2021-01-26	357/20488	0.367023	0.40074	0.32292	1525	1
GO:0009141	BP	GO:0009141	nucleoside triphosphate metabolic process	2021-01-26	362/20488	0.3711	0.403595	0.32522	54205	1
GO:0022804	MF	GO:0022804	active transmembrane transporter activity	2021-01-26	362/20488	0.3711	0.403595	0.32522	1182	1
GO:0045861	BP	GO:0045861	negative regulation of proteolysis	2021-01-26	363/20488	0.371913	0.403595	0.32522	5774	1
GO:0045862	BP	GO:0045862	positive regulation of proteolysis	2021-01-26	363/20488	0.371913	0.403595	0.32522	54205	1
GO:0006402	BP	GO:0006402	mRNA catabolic process	2021-01-26	364/20488	0.372724	0.403595	0.32522	26135	1
GO:0005667	CC	GO:0005667	transcription factor complex	2021-01-26	365/20488	0.373535	0.403595	0.32522	2965	1
GO:0032102	BP	GO:0032102	negative regulation of response to external stimulus	2021-01-26	365/20488	0.373535	0.403595	0.32522	3156	1
GO:0032535	BP	GO:0032535	regulation of cellular component size	2021-01-26	370/20488	0.377572	0.40735	0.328246	1182	1
GO:0001701	BP	GO:0001701	in utero embryonic development	2021-01-26	373/20488	0.379982	0.409342	0.329851	84525	1
GO:0009123	BP	GO:0009123	nucleoside monophosphate metabolic process	2021-01-26	375/20488	0.381584	0.410457	0.33075	54205	1
GO:0050678	BP	GO:0050678	regulation of epithelial cell proliferation	2021-01-26	378/20488	0.383979	0.412422	0.332333	5828	1
GO:0004842	MF	GO:0004842	ubiquitin-protein transferase activity	2021-01-26	382/20488	0.387159	0.413253	0.333002	23014	1
GO:0015077	MF	GO:0015077	monovalent inorganic cation transmembrane transporter activity	2021-01-26	382/20488	0.387159	0.413253	0.333002	1182	1
GO:0033267	CC	GO:0033267	axon part	2021-01-26	382/20488	0.387159	0.413253	0.333002	1525	1
GO:0006631	BP	GO:0006631	fatty acid metabolic process	2021-01-26	383/20488	0.387951	0.413253	0.333002	5828	1
GO:0016887	MF	GO:0016887	ATPase activity	2021-01-26	384/20488	0.388743	0.413253	0.333002	2965	1
GO:0034470	BP	GO:0034470	ncRNA processing	2021-01-26	384/20488	0.388743	0.413253	0.333002	11062	1
GO:0051271	BP	GO:0051271	negative regulation of cellular component movement	2021-01-26	384/20488	0.388743	0.413253	0.333002	3486	1
GO:0140098	MF	GO:0140098	catalytic activity, acting on RNA	2021-01-26	386/20488	0.390323	0.414325	0.333866	11062	1
GO:0030133	CC	GO:0030133	transport vesicle	2021-01-26	392/20488	0.39504	0.418719	0.337407	1182	1
GO:0009897	CC	GO:0009897	external side of plasma membrane	2021-01-26	393/20488	0.395822	0.418936	0.337582	1182	1
GO:0010959	BP	GO:0010959	regulation of metal ion transport	2021-01-26	394/20488	0.396604	0.419151	0.337755	5774	1
GO:0040013	BP	GO:0040013	negative regulation of locomotion	2021-01-26	396/20488	0.398164	0.420188	0.338591	3486	1
GO:0006401	BP	GO:0006401	RNA catabolic process	2021-01-26	397/20488	0.398943	0.420398	0.33876	26135	1
GO:0001503	BP	GO:0001503	ossification	2021-01-26	398/20488	0.399721	0.420606	0.338928	3486	1
GO:0007015	BP	GO:0007015	actin filament organization	2021-01-26	400/20488	0.401274	0.421628	0.339751	10529	1
GO:0022407	BP	GO:0022407	regulation of cell-cell adhesion	2021-01-26	403/20488	0.403596	0.423454	0.341223	9306	1
GO:0043547	BP	GO:0043547	positive regulation of GTPase activity	2021-01-26	405/20488	0.405139	0.424459	0.342032	9743	1
GO:0019787	MF	GO:0019787	ubiquitin-like protein transferase activity	2021-01-26	407/20488	0.406678	0.425457	0.342837	23014	1
GO:0001558	BP	GO:0001558	regulation of cell growth	2021-01-26	416/20488	0.413558	0.430789	0.347133	3486	1
GO:0005216	MF	GO:0005216	ion channel activity	2021-01-26	416/20488	0.413558	0.430789	0.347133	1182	1
GO:0005874	CC	GO:0005874	microtubule	2021-01-26	416/20488	0.413558	0.430789	0.347133	10513	1
GO:0032386	BP	GO:0032386	regulation of intracellular transport	2021-01-26	423/20488	0.418855	0.435682	0.351076	64062	1
GO:0052548	BP	GO:0052548	regulation of endopeptidase activity	2021-01-26	425/20488	0.420361	0.436621	0.351832	54205	1
GO:0005543	MF	GO:0005543	phospholipid binding	2021-01-26	427/20488	0.421862	0.437554	0.352584	9743	1
GO:0022838	MF	GO:0022838	substrate-specific channel activity	2021-01-26	428/20488	0.422611	0.437704	0.352706	1182	1
GO:0003779	MF	GO:0003779	actin binding	2021-01-26	431/20488	0.424854	0.439399	0.354071	10529	1
GO:0006605	BP	GO:0006605	protein targeting	2021-01-26	432/20488	0.425599	0.439543	0.354187	5828	1
GO:0048732	BP	GO:0048732	gland development	2021-01-26	434/20488	0.427087	0.440453	0.35492	5774	1
GO:0010256	BP	GO:0010256	endomembrane system organization	2021-01-26	438/20488	0.430053	0.442386	0.356478	1182	1
GO:0001228	MF	GO:0001228	DNA-binding transcription activator activity, RNA polymerase II-specific	2021-01-26	439/20488	0.430792	0.442386	0.356478	3131	1
GO:0004674	MF	GO:0004674	protein serine/threonine kinase activity	2021-01-26	439/20488	0.430792	0.442386	0.356478	2965	1
GO:0044282	BP	GO:0044282	small molecule catabolic process	2021-01-26	445/20488	0.435207	0.446288	0.359622	5828	1
GO:0009314	BP	GO:0009314	response to radiation	2021-01-26	448/20488	0.437402	0.447905	0.360925	3156	1
GO:0006979	BP	GO:0006979	response to oxidative stress	2021-01-26	451/20488	0.43959	0.44951	0.362218	54205	1
GO:0052547	BP	GO:0052547	regulation of peptidase activity	2021-01-26	452/20488	0.440317	0.449619	0.362307	54205	1
GO:0015267	MF	GO:0015267	channel activity	2021-01-26	456/20488	0.443216	0.451944	0.36418	1182	1
GO:0022803	MF	GO:0022803	passive transmembrane transporter activity	2021-01-26	457/20488	0.443939	0.452045	0.364261	1182	1
GO:0002683	BP	GO:0002683	negative regulation of immune system process	2021-01-26	463/20488	0.448256	0.4558	0.367287	9306	1
GO:0051346	BP	GO:0051346	negative regulation of hydrolase activity	2021-01-26	466/20488	0.450403	0.457342	0.368529	64062	1
GO:0043254	BP	GO:0043254	regulation of protein complex assembly	2021-01-26	467/20488	0.451116	0.457426	0.368597	2965	1
GO:0050708	BP	GO:0050708	regulation of protein secretion	2021-01-26	472/20488	0.454671	0.460387	0.370983	3156	1
GO:0010498	BP	GO:0010498	proteasomal protein catabolic process	2021-01-26	477/20488	0.458204	0.463317	0.373344	9306	1
GO:0043087	BP	GO:0043087	regulation of GTPase activity	2021-01-26	479/20488	0.459611	0.464092	0.373969	9743	1
GO:0034765	BP	GO:0034765	regulation of ion transmembrane transport	2021-01-26	483/20488	0.462415	0.465739	0.375296	5774	1
GO:0016049	BP	GO:0016049	cell growth	2021-01-26	484/20488	0.463114	0.465739	0.375296	3486	1
GO:0048871	BP	GO:0048871	multicellular organismal homeostasis	2021-01-26	485/20488	0.463811	0.465739	0.375296	1525	1
GO:0051249	BP	GO:0051249	regulation of lymphocyte activation	2021-01-26	485/20488	0.463811	0.465739	0.375296	9306	1
GO:0031667	BP	GO:0031667	response to nutrient levels	2021-01-26	499/20488	0.47349	0.474144	0.382069	3156	1
GO:0050900	BP	GO:0050900	leukocyte migration	2021-01-26	499/20488	0.47349	0.474144	0.382069	1525	1
GO:0002791	BP	GO:0002791	regulation of peptide secretion	2021-01-26	500/20488	0.474174	0.474174	0.382093	3156	1
